# Supplementary material for: Identification of 1,400 metabolites as mediators of obesity in 473 gut microbiota taxa: a mediation Mendelian randomization study
Source: Microbiol Spectr. 2025 May 15;13(6):e01892-24. doi: 10.1128/spectrum.01892-24 (PMC12131829; doi:10.1128/spectrum.01892-24)
Supplement: Supplemental tables — Tables S1 to S7. [file spectrum.01892-24-s0001.xlsx]

## Sheet: ST1
Supplementary Table 1: Positive Mendelian randomisation between identified bacterial traits and obesity from the remaining four analysis methods
Outcome	Exposure	Method	nSNP	Beta	SE	P value	OR	OR_lci95	OR_uci95
obesity	family.Acetobacteraceae id.GCST90032173	MR Egger	14	-0.061839	0.571652	0.915644	0.940034	0.30658	2.88233
		Weighted median	14	-0.600519	0.257453	0.0196724	0.548527	0.331169	0.908545
		Simple mode	14	-0.683652	0.459191	0.160389	0.50477	0.205221	1.24155
		Weighted mode	14	-0.683652	0.453461	0.15556	0.50477	0.207539	1.22769
obesity	genus.Bacillus U id.GCST90032204	MR Egger	19	0.639674	0.216853	0.00896315	1.89586	1.23942	2.89999
		Weighted median	19	0.19207	0.106337	0.0708809	1.21176	0.983783	1.49256
		Simple mode	19	-0.0758554	0.225822	0.740824	0.92695	0.595433	1.44304
		Weighted mode	19	-0.0453013	0.226723	0.84387	0.95571	0.612824	1.49045
obesity	genus.Comamonas B id.GCST90032331	MR Egger	18	0.166724	0.205438	0.428957	1.18143	0.789832	1.76718
		Weighted median	18	0.257421	0.131034	0.049468	1.29359	1.00059	1.67238
		Simple mode	18	0.256049	0.237371	0.295795	1.29182	0.811235	2.0571
		Weighted mode	18	0.252048	0.236402	0.301249	1.28666	0.809531	2.045
obesity	genus.Dokdonella id.GCST90032346	MR Egger	23	-0.124824	0.249907	0.622633	0.882652	0.540835	1.4405
		Weighted median	23	-0.202638	0.119191	0.0891107	0.816574	0.646454	1.03146
		Simple mode	23	-0.0406613	0.244677	0.86953	0.960154	0.594385	1.55101
		Weighted mode	23	-0.0573729	0.218102	0.794956	0.944242	0.615787	1.44789
obesity	family.Fibrobacteraceae id.GCST90032392	MR Egger	16	0.0271279	0.411836	0.948412	1.0275	0.458374	2.30326
		Weighted median	16	0.372009	0.244367	0.127925	1.45065	0.89857	2.34192
		Simple mode	16	0.229626	0.458999	0.62414	1.25813	0.511702	3.09338
		Weighted mode	16	0.191225	0.416308	0.65258	1.21073	0.535402	2.73789
obesity	family.GCA-900066135 sp900066135 id.GCST90032407	MR Egger	19	0.0203219	0.215585	0.926001	1.02053	0.668831	1.55717
		Weighted median	19	0.202021	0.106422	0.0576572	1.22387	0.993455	1.50774
		Simple mode	19	0.203021	0.203364	0.331361	1.2251	0.822363	1.82506
		Weighted mode	19	0.208006	0.194001	0.2978	1.23122	0.84178	1.80083
obesity	genus.Geminocystis id.GCST90032414	MR Egger	13	-0.331845	0.208187	0.139248	0.717598	0.477166	1.07918
		Weighted median	13	-0.278805	0.108758	0.0103612	0.756688	0.61142	0.936469
		Simple mode	13	-0.296574	0.18878	0.142163	0.743361	0.51346	1.0762
		Weighted mode	13	-0.299036	0.179718	0.122003	0.741533	0.521376	1.05465
obesity	order.Sporomusales id.GCST90032563	MR Egger	14	-0.534287	0.361323	0.164985	0.586087	0.288667	1.18994
		Weighted median	14	-0.604088	0.221499	0.00638595	0.546572	0.354082	0.843706
		Simple mode	14	-0.758269	0.443985	0.111413	0.468476	0.196228	1.11845
		Weighted mode	14	-0.694831	0.405021	0.109965	0.499159	0.225672	1.10408
obesity	class.Thermococci id.GCST90032580	MR Egger	20	0.475833	0.324086	0.159299	1.60935	0.852677	3.03752
		Weighted median	20	0.195621	0.167835	0.243795	1.21607	0.875171	1.68974
		Simple mode	20	-0.00815661	0.322814	0.980105	0.991877	0.526833	1.86742
		Weighted mode	20	0.031283	0.29891	0.917745	1.03178	0.574313	1.85363
obesity	order.UBA2922 sp900313925 id.GCST90032613	MR Egger	16	-0.311583	0.223038	0.184165	0.732287	0.472964	1.1338
		Weighted median	16	-0.270278	0.111978	0.0157925	0.763168	0.612777	0.950467
		Simple mode	16	-0.310533	0.192301	0.127183	0.733056	0.50286	1.06863
		Weighted mode	16	-0.316607	0.192755	0.121272	0.728617	0.49937	1.0631
obesity	order.UNC496MF id.GCST90032639	MR Egger	17	0.100337	0.292385	0.736235	1.10554	0.623293	1.96092
		Weighted median	17	0.342443	0.142466	0.0162312	1.40838	1.06525	1.86205
		Simple mode	17	0.356964	0.2588	0.186777	1.42898	0.860464	2.37313
		Weighted mode	17	0.409136	0.263746	0.140395	1.50552	0.897802	2.52459

## Sheet: ST2
Supplementary Table 2: Data from the remaining four analyses of obesity and reverse Mendelian randomisation of gut microbiota
Outcome	Exposure	Method	nSNP	β	SE	P value	OR	OR_lci95	OR_uci95
family.Acetobacteraceae id.GCST90032173	obesity	MR Egger	299	-0.0119443	0.0103653	0.250109	0.988127	0.968254	1.00841
		Weighted median	299	-0.00516337	0.00532246	0.331992	0.99485	0.984526	1.00528
		Simple mode	299	-0.00223983	0.0170594	0.89563	0.997763	0.964953	1.03169
		Weighted mode	299	-0.00517917	0.0130144	0.690948	0.994834	0.969779	1.02054
genus.Bacillus U id.GCST90032204	obesity	MR Egger	299	0.016842	0.0230507	0.465569	1.01698	0.97206	1.06399
		Weighted median	299	0.00743833	0.0119631	0.534091	1.00747	0.984118	1.03137
		Simple mode	299	-0.0181994	0.045638	0.690343	0.981965	0.897942	1.07385
		Weighted mode	299	0.0417338	0.0305645	0.173146	1.04262	0.981992	1.10698
genus.Comamonas B id.GCST90032331	obesity	MR Egger	299	-0.00823571	0.0171171	0.630773	0.991798	0.959076	1.02564
		Weighted median	299	0.00243014	0.00939358	0.795865	1.00243	0.984146	1.02106
		Simple mode	299	-0.0059599	0.0300121	0.842724	0.994058	0.93727	1.05429
		Weighted mode	299	-0.0110113	0.0191099	0.564908	0.989049	0.952689	1.0268
genus.Dokdonella id.GCST90032346	obesity	MR Egger	299	0.00987591	0.0174892	0.572715	1.00992	0.975892	1.04514
		Weighted median	299	-0.00905344	0.0112413	0.420605	0.990987	0.969392	1.01306
		Simple mode	299	0.017454	0.0307634	0.570894	1.01761	0.958063	1.08085
		Weighted mode	299	0.00128231	0.0211095	0.951603	1.00128	0.960701	1.04358
family.Fibrobacteraceae id.GCST90032392	obesity	MR Egger	299	0.0179828	0.0106426	0.0921338	1.01815	0.997128	1.03961
		Weighted median	299	0.00132069	0.00562197	0.814274	1.00132	0.990349	1.01242
		Simple mode	299	-0.0173896	0.0202479	0.39112	0.982761	0.944523	1.02255
		Weighted mode	299	-0.0247287	0.0199097	0.215197	0.975575	0.938238	1.0144
family.GCA-900066135 sp900066135 id.GCST90032407	obesity	MR Egger	299	0.0317837	0.0224579	0.158041	1.03229	0.987841	1.07875
		Weighted median	299	0.021196	0.0140464	0.131298	1.02142	0.993685	1.04993
		Simple mode	299	0.0657139	0.0368622	0.0756542	1.06792	0.993485	1.14793
		Weighted mode	299	0.0314297	0.0261873	0.231019	1.03193	0.980299	1.08628
genus.Geminocystis id.GCST90032414	obesity	MR Egger	299	0.00273651	0.0235565	0.907598	1.00274	0.957495	1.05012
		Weighted median	299	0.0372329	0.0153695	0.0154135	1.03793	1.00713	1.06968
		Simple mode	299	0.0816816	0.0455017	0.0736454	1.08511	0.992526	1.18633
		Weighted mode	299	0.0535974	0.0296634	0.0717941	1.05506	0.995467	1.11822
order.Sporomusales id.GCST90032563	obesity	MR Egger	299	0.0116066	0.0121	0.338227	1.01167	0.987964	1.03595
		Weighted median	299	0.000164421	0.00660095	0.980128	1.00016	0.987308	1.01319
		Simple mode	299	0.000137037	0.0207959	0.994747	1.00014	0.960191	1.04174
		Weighted mode	299	-0.0153823	0.0143012	0.282981	0.984735	0.957516	1.01273
class.Thermococci id.GCST90032580	obesity	MR Egger	299	0.00946292	0.014227	0.506477	1.00951	0.981747	1.03805
		Weighted median	299	0.00250032	0.00902195	0.781675	1.0025	0.984932	1.02039
		Simple mode	299	0.0231279	0.0247888	0.351577	1.0234	0.974863	1.07435
		Weighted mode	299	-0.000421501	0.0162077	0.97927	0.999579	0.968324	1.03184
order.UBA2922 sp900313925 id.GCST90032613	obesity	MR Egger	299	-0.0501491	0.0224663	0.0263478	0.951088	0.910116	0.993904
		Weighted median	299	-0.0258225	0.0143729	0.0723972	0.974508	0.947438	1.00235
		Simple mode	299	-0.0414363	0.0385216	0.282948	0.95941	0.88964	1.03465
		Weighted mode	299	-0.031518	0.0258617	0.223918	0.968974	0.921081	1.01936
order.UNC496MF id.GCST90032639	obesity	MR Egger	299	0.0117264	0.0156365	0.453886	1.0118	0.981257	1.04328
		Weighted median	299	-0.00216032	0.00950854	0.82027	0.997842	0.979418	1.01661
		Simple mode	299	0.0519818	0.0309922	0.0945407	1.05336	0.991275	1.11933
		Weighted mode	299	-0.00688596	0.0176874	0.697322	0.993138	0.959298	1.02817

## Sheet: ST3
Supplementary Table 3： Positive mendelian randomisation between identified metabolites and obesity from the remaining four analysis methods
ID	Categories	Metabolites (Exposure)	Method	nSNP	β	SE	P value	OR	OR_lci95	OR_uci95
GCST90199627	Xenobiotics	N-alpha-acetylornithine	MR Egger	21	-0.0238144	0.0546938	0.668169	0.976467	0.877205	1.08696
			Weighted median	21	0.0505473	0.0322415	0.116934	1.05185	0.987434	1.12046
			Simple mode	21	0.0743939	0.0563594	0.201747	1.07723	0.964572	1.20305
			Weighted mode	21	0.0390804	0.040635	0.347664	1.03985	0.960247	1.12606
GCST90199633	Lipid	Suberate (C8-DC)	MR Egger	27	-0.024203	0.0300299	0.427864	0.976088	0.920295	1.03526
			Weighted median	27	-0.0193619	0.0278208	0.48646	0.980824	0.928773	1.03579
			Simple mode	27	-0.0213768	0.0412698	0.608854	0.97885	0.90279	1.06132
			Weighted mode	27	-0.0232694	0.0247159	0.355128	0.976999	0.930798	1.02549
GCST90199641		Glucuronate	MR Egger	15	0.0311292	0.0656381	0.643185	1.03162	0.907083	1.17325
			Weighted median	15	0.0548483	0.045332	0.226308	1.05638	0.966569	1.15454
			Simple mode	15	-0.00535801	0.0759518	0.944758	0.994656	0.85708	1.15432
			Weighted mode	15	0.0514616	0.0554141	0.368794	1.05281	0.944452	1.1736
GCST90199747		Isovalerylcarnitine (C5)	MR Egger	24	0.0476133	0.0670811	0.485292	1.04877	0.919555	1.19613
			Weighted median	24	0.0680308	0.0307618	0.0269987	1.0704	1.00777	1.13692
			Simple mode	24	0.056232	0.0518758	0.289609	1.05784	0.955573	1.17106
			Weighted mode	24	0.0680142	0.0379407	0.0861938	1.07038	0.993671	1.15301
GCST90199764	Amino Acid	N2,n2-dimethylguanosine	MR Egger	18	0.0417912	0.0756975	0.588522	1.04268	0.898907	1.20944
			Weighted median	18	0.0952006	0.0499738	0.0567788	1.09988	0.997256	1.21306
			Simple mode	18	0.124802	0.0911524	0.188769	1.13292	0.947568	1.35454
			Weighted mode	18	0.0925788	0.0766406	0.243599	1.097	0.943993	1.27481
GCST90199802	Lipid	Beta-hydroxyisovaleroylcarnitine	MR Egger	36	-0.0068144	0.0407377	0.868144	0.993209	0.916989	1.07576
			Weighted median	36	0.0261285	0.0316273	0.408726	1.02647	0.964774	1.09212
			Simple mode	36	0.0497857	0.0467496	0.294193	1.05105	0.95902	1.1519
			Weighted mode	36	0.0298974	0.0328044	0.368327	1.03035	0.966186	1.09877
GCST90199861	Xenobiotics	Pregnenediol sulfate (C21H34O5S)	MR Egger	30	-0.0190339	0.0594147	0.751077	0.981146	0.873291	1.10232
			Weighted median	30	0.0225717	0.0374158	0.546332	1.02283	0.950504	1.10066
			Simple mode	30	0.0543989	0.0730803	0.462641	1.05591	0.914993	1.21852
			Weighted mode	30	0.0359044	0.0457919	0.439352	1.03656	0.947576	1.13389
GCST90199899	Nucleotide	1-(1-enyl-palmitoyl)-GPC (p-16:0)	MR Egger	26	-0.0138467	0.0701399	0.845165	0.986249	0.859572	1.13159
			Weighted median	26	-0.0820284	0.036055	0.0229006	0.921246	0.85839	0.988704
			Simple mode	26	-0.0791536	0.0582295	0.186176	0.923898	0.824248	1.0356
			Weighted mode	26	-0.0727793	0.0435266	0.106983	0.929806	0.853772	1.01261
GCST90199900	Lipid	Argininate	MR Egger	27	0.0879803	0.0501549	0.0916535	1.09197	0.98973	1.20476
			Weighted median	27	0.0185456	0.0303809	0.541572	1.01872	0.959828	1.08122
			Simple mode	27	0.0215044	0.056794	0.70803	1.02174	0.914103	1.14205
			Weighted mode	27	0.00654125	0.0401819	0.871942	1.00656	0.930331	1.08904
GCST90199912		N-oleoyltaurine	MR Egger	21	-0.000938373	0.0551113	0.986593	0.999062	0.896769	1.11302
			Weighted median	21	-0.00309964	0.0321889	0.923286	0.996905	0.935953	1.06183
			Simple mode	21	-0.0046829	0.053426	0.931025	0.995328	0.896374	1.10521
			Weighted mode	21	0.002519	0.0327067	0.939375	1.00252	0.940272	1.06889
GCST90199914		Oleoyl-linoleoyl-glycerol (18:1/18:2) [2]	MR Egger	28	0.0951886	0.0506414	0.0714058	1.09987	0.99594	1.21464
			Weighted median	28	0.0482468	0.0303624	0.112054	1.04943	0.9888	1.11378
			Simple mode	28	0.0307965	0.0550244	0.580306	1.03128	0.925842	1.14872
			Weighted mode	28	0.0515035	0.0374382	0.180222	1.05285	0.978362	1.13302
GCST90199932	Amino Acid	Mannonate	MR Egger	22	-0.0183257	0.01396	0.204139	0.981841	0.955341	1.00908
			Weighted median	22	-0.0250731	0.0151969	0.0989679	0.975239	0.946619	1.00472
			Simple mode	22	-0.0483157	0.049042	0.335746	0.952833	0.865509	1.04897
			Weighted mode	22	-0.0249592	0.0139388	0.0877809	0.97535	0.949064	1.00236
GCST90199972	Cofactors and Vitamins	Sphingomyelin (d18:1/24:1, d18:2/24:0)	MR Egger	19	0.193383	0.0731614	0.0170789	1.21335	1.05126	1.40043
			Weighted median	19	0.0801651	0.0452392	0.0763903	1.08347	0.991532	1.18392
			Simple mode	19	0.0551792	0.0797105	0.497618	1.05673	0.903885	1.23542
			Weighted mode	19	0.0551792	0.0651271	0.407979	1.05673	0.930094	1.20061
GCST90200050	Lipid	5-hydroxyindole sulfate	MR Egger	18	-0.0542555	0.0672106	0.431363	0.94719	0.830283	1.08056
			Weighted median	18	-0.0550733	0.0406809	0.175805	0.946416	0.873884	1.02497
			Simple mode	18	-0.0582649	0.0695609	0.413871	0.9434	0.82316	1.0812
			Weighted mode	18	-0.0599177	0.0559084	0.298829	0.941842	0.844088	1.05092
GCST90200055	Xenobiotics	Lactosyl-N-palmitoyl-sphingosine (d18:1/16:0)	MR Egger	24	-0.0178094	0.0506935	0.728694	0.982348	0.889435	1.08497
			Weighted median	24	-0.0463058	0.0366427	0.206333	0.95475	0.888585	1.02584
			Simple mode	24	-0.0809576	0.0650918	0.226121	0.922233	0.811771	1.04773
			Weighted mode	24	-0.0227461	0.0553896	0.685125	0.977511	0.876946	1.08961
GCST90200057	Amino Acid	1-(1-enyl-palmitoyl)-2-oleoyl-gpc (p-16:0/18:1)	MR Egger	24	-0.0170385	0.0377035	0.65576	0.983106	0.913075	1.05851
			Weighted median	24	-0.0634891	0.0308511	0.0395981	0.938484	0.883418	0.996984
			Simple mode	24	-0.0391981	0.053772	0.473379	0.96156	0.865376	1.06844
			Weighted mode	24	-0.0608298	0.0406651	0.148283	0.940983	0.868895	1.01905
GCST90200064	Carbohydrate	N-palmitoyl-sphinganine (d18:0/16:0)	MR Egger	23	0.0555391	0.0613431	0.375533	1.05711	0.937355	1.19217
			Weighted median	23	0.0725482	0.0390267	0.0630359	1.07524	0.996064	1.16072
			Simple mode	23	0.126121	0.070351	0.0867761	1.13442	0.988302	1.30214
			Weighted mode	23	0.0681374	0.0495137	0.182628	1.07051	0.971505	1.17961
GCST90200066	Xenobiotics	Gamma-tocopherol/beta-tocopherol	MR Egger	24	-0.045165	0.0634413	0.483997	0.95584	0.844078	1.0824
			Weighted median	24	-0.123781	0.0413604	0.00276477	0.883573	0.814771	0.958185
			Simple mode	24	-0.15343	0.0727045	0.0459135	0.85776	0.743839	0.98913
			Weighted mode	24	-0.142798	0.0740645	0.0662878	0.866929	0.749788	1.00237
GCST90200085	Cofactors and Vitamins	Glycosyl-N-palmitoyl-sphingosine (d18:1/16:0)	MR Egger	22	0.107685	0.0472478	0.0337735	1.1137	1.01519	1.22176
			Weighted median	22	0.0856877	0.0314236	0.00639404	1.08947	1.02439	1.15868
			Simple mode	22	0.0784067	0.059491	0.201714	1.08156	0.962525	1.21532
			Weighted mode	22	0.0838237	0.0320253	0.0160895	1.08744	1.02128	1.15788
GCST90200087	Xenobiotics	2-methylserine	MR Egger	26	0.0290367	0.0106556	0.0118086	1.02946	1.00818	1.05119
			Weighted median	26	0.0266166	0.0137217	0.0524109	1.02697	0.999722	1.05497
			Simple mode	26	0.0270828	0.0473952	0.572814	1.02745	0.936307	1.12747
			Weighted mode	26	0.0253776	0.0117743	0.0409591	1.0257	1.0023	1.04965
GCST90200128	Lipid	Sphingomyelin (d18:2/18:1)	MR Egger	16	0.0465397	0.0730217	0.534188	1.04764	0.907935	1.20884
			Weighted median	16	0.0616542	0.0464699	0.18459	1.06359	0.971002	1.16502
			Simple mode	16	0.080359	0.063576	0.225526	1.08368	0.956715	1.22749
			Weighted mode	16	0.0604594	0.0575136	0.309799	1.06232	0.949075	1.18909
GCST90200159	Amino Acid	Dodecenedioate (C12:1-DC)	MR Egger	21	-0.111172	0.0545514	0.055725	0.894785	0.804051	0.995758
			Weighted median	21	-0.0123498	0.0369923	0.738495	0.987726	0.918646	1.062
			Simple mode	21	-0.0106307	0.0610607	0.863536	0.989426	0.877823	1.11522
			Weighted mode	21	0.00181371	0.046595	0.969336	1.00182	0.914377	1.09762
GCST90200176		Glutamine conjugate of C6H10O2 (1)	MR Egger	15	-0.0784658	0.10813	0.480908	0.924534	0.747963	1.14279
			Weighted median	15	0.0822435	0.0543403	0.130155	1.08572	0.976029	1.20774
			Simple mode	15	0.0267223	0.0970141	0.786997	1.02708	0.84923	1.24218
			Weighted mode	15	0.0308648	0.0971604	0.755425	1.03135	0.852511	1.2477
GCST90200199	Lipid	Ascorbic acid 3-sulfate	MR Egger	20	0.0571904	0.0247837	0.0331158	1.05886	1.00865	1.11156
			Weighted median	20	0.0606941	0.0287415	0.0347099	1.06257	1.00437	1.12415
			Simple mode	20	0.0784408	0.0546288	0.167295	1.0816	0.971774	1.20384
			Weighted mode	20	0.0634299	0.0255458	0.0225333	1.06548	1.01345	1.12019
GCST90200217		(2,4 or 2,5)-dimethylphenol sulfate	MR Egger	21	0.0655012	0.0690581	0.354787	1.06769	0.932531	1.22245
			Weighted median	21	0.0312501	0.0330576	0.344495	1.03174	0.967013	1.10081
			Simple mode	21	0.0117874	0.0591	0.843926	1.01186	0.901181	1.13613
			Weighted mode	21	0.0132783	0.0515752	0.799457	1.01337	0.915936	1.12116
GCST90200222	Amino Acid	Dihydrocaffeate sulfate (2)	MR Egger	29	-0.00670528	0.042951	0.877104	0.993317	0.913119	1.08056
			Weighted median	29	-0.00881059	0.0323641	0.785442	0.991228	0.930304	1.05614
			Simple mode	29	-0.0192543	0.0542215	0.725172	0.98093	0.882031	1.09092
			Weighted mode	29	-0.0192543	0.0394948	0.629689	0.98093	0.907861	1.05988
GCST90200223		4-methylhexanoylglutamine	MR Egger	23	0.0994346	0.0380919	0.0163398	1.10455	1.02508	1.19017
			Weighted median	23	0.0477349	0.0310783	0.124549	1.04889	0.986908	1.11477
			Simple mode	23	0.0980488	0.0540915	0.0835565	1.10302	0.992061	1.22638
			Weighted mode	23	0.0265975	0.0457795	0.567152	1.02695	0.938821	1.12336
GCST90200257		Metabolonic lactone sulfate	MR Egger	31	0.0248381	0.017531	0.167192	1.02515	0.990523	1.06099
			Weighted median	31	0.0345193	0.0156143	0.0270531	1.03512	1.00392	1.06729
			Simple mode	31	0.0382092	0.0269377	0.166371	1.03895	0.985517	1.09528
			Weighted mode	31	0.0305682	0.013359	0.0293435	1.03104	1.00439	1.05839
GCST90200289	Lipid	N-acetylmethionine	MR Egger	16	-0.0747118	0.0518042	0.171243	0.928011	0.83841	1.02719
			Weighted median	16	-0.0425616	0.0407931	0.296785	0.958331	0.884692	1.0381
			Simple mode	16	-0.0636608	0.0733852	0.39934	0.938323	0.812617	1.08348
			Weighted mode	16	-0.0169857	0.0529348	0.752728	0.983158	0.886266	1.09064
GCST90200307		Urate	MR Egger	29	-0.0286779	0.048856	0.562088	0.971729	0.882995	1.06938
			Weighted median	29	0.00368504	0.0326002	0.910001	1.00369	0.941566	1.06992
			Simple mode	29	-0.0114509	0.0765433	0.882153	0.988614	0.850887	1.14863
			Weighted mode	29	0.00244293	0.0372001	0.948107	1.00245	0.931956	1.07827
GCST90200338	Peptide	4-hydroxyphenylacetate	MR Egger	22	0.0930687	0.0387165	0.0260371	1.09754	1.01733	1.18406
			Weighted median	22	0.0780019	0.0343464	0.0231448	1.08112	1.01074	1.15641
			Simple mode	22	-0.0150609	0.0606324	0.80624	0.985052	0.874677	1.10935
			Weighted mode	22	0.073598	0.0406597	0.0846156	1.07637	0.993924	1.16566
GCST90200346	Lipid	4-acetaminophen sulfate	MR Egger	25	0.0332942	0.0414351	0.429898	1.03385	0.953211	1.12132
			Weighted median	25	0.0848833	0.0269781	0.00165302	1.08859	1.03252	1.1477
			Simple mode	25	0.0967998	0.0504372	0.0669238	1.10164	0.997945	1.21611
			Weighted mode	25	0.0850981	0.0440045	0.0650087	1.08882	0.99885	1.1869
GCST90200369	Cofactors and Vitamins	2-hydroxyphenylacetate	MR Egger	27	-0.0674149	0.0461517	0.156546	0.934807	0.853959	1.02331
			Weighted median	27	-0.062901	0.0326208	0.0538243	0.939036	0.880877	1.00104
			Simple mode	27	-0.0706362	0.06874	0.31361	0.931801	0.814349	1.06619
			Weighted mode	27	0.0109445	0.0629418	0.863305	1.011	0.893668	1.14375
GCST90200412	Lipid	Glutamate	MR Egger	21	0.162945	0.0902959	0.0870185	1.17697	0.986063	1.40484
			Weighted median	21	0.0875234	0.0457409	0.0556888	1.09147	0.997874	1.19384
			Simple mode	21	0.150208	0.0983944	0.142523	1.16208	0.958251	1.40925
			Weighted mode	21	0.165555	0.0969341	0.10313	1.18005	0.97586	1.42696
GCST90200427	Carbohydrate	Tyrosine	MR Egger	29	-0.0751692	0.0450247	0.106572	0.927587	0.849236	1.01317
			Weighted median	29	-0.0698699	0.0322857	0.0304557	0.932515	0.875334	0.993432
			Simple mode	29	-0.068634	0.0543054	0.216704	0.933668	0.839396	1.03853
			Weighted mode	29	-0.0602617	0.0446005	0.187466	0.941518	0.862708	1.02753
GCST90200435	Amino Acid	Mannose	MR Egger	25	-0.0205604	0.0463369	0.661395	0.97965	0.894598	1.07279
			Weighted median	25	0.0261908	0.0357065	0.463252	1.02654	0.957151	1.10095
			Simple mode	25	0.10625	0.0704053	0.14432	1.1121	0.968755	1.27666
			Weighted mode	25	0.0225258	0.0372683	0.551234	1.02278	0.950735	1.10029
GCST90200439	Lipid	Cysteine	MR Egger	15	-0.0736796	0.0336973	0.0476628	0.928969	0.869596	0.992396
			Weighted median	15	-0.0598854	0.03404	0.0785322	0.941872	0.881083	1.00686
			Simple mode	15	0.00536099	0.0611485	0.931379	1.00538	0.891821	1.13339
			Weighted mode	15	-0.0619592	0.0323088	0.0757782	0.939921	0.882246	1.00137
GCST90200447	Xenobiotics	Maltose in coronary artery disease	MR Egger	21	0.17118	0.0635188	0.0143449	1.1867	1.04779	1.34404
			Weighted median	21	0.103273	0.0380124	0.00659103	1.10879	1.02919	1.19456
			Simple mode	21	0.0985304	0.0670208	0.157079	1.10355	0.967703	1.25846
			Weighted mode	21	0.103996	0.0608316	0.102817	1.1096	0.984881	1.2501
GCST90200460	Cofactors and Vitamins	X-11372	MR Egger	25	-0.0716353	0.0523505	0.184414	0.93087	0.840093	1.03146
			Weighted median	25	-0.0573185	0.0357299	0.108666	0.944293	0.880426	1.01279
			Simple mode	25	-0.115412	0.0766617	0.145251	0.890999	0.766693	1.03546
			Weighted mode	25	-0.0966485	0.0565795	0.100506	0.907875	0.812577	1.01435
GCST90200481	Unknown	X-12104	MR Egger	13	0.0102991	0.0690784	0.884179	1.01035	0.882413	1.15684
			Weighted median	13	0.0994201	0.0499971	0.0467545	1.10453	1.00143	1.21825
			Simple mode	13	0.167255	0.0722935	0.0392225	1.18206	1.02589	1.36199
			Weighted mode	13	0.123099	0.0689373	0.0994268	1.131	0.988054	1.29462
GCST90200492		X-12411	MR Egger	16	-0.0753582	0.0490102	0.146436	0.927411	0.842469	1.02092
			Weighted median	16	-0.0130196	0.032599	0.689609	0.987065	0.92597	1.05219
			Simple mode	16	-0.0418311	0.059148	0.490268	0.959032	0.854054	1.07691
			Weighted mode	16	-0.0157767	0.0328518	0.637986	0.984347	0.922963	1.04981
GCST90200499		X-12701	MR Egger	15	0.0654709	0.0519588	0.2298	1.06766	0.964285	1.18212
			Weighted median	15	0.0624243	0.0354742	0.0784575	1.06441	0.99292	1.14106
			Simple mode	15	0.0365792	0.0509537	0.484632	1.03726	0.938671	1.1462
			Weighted mode	15	0.0456671	0.0431093	0.307383	1.04673	0.961917	1.13901
GCST90200560		X-17351	MR Egger	17	0.0183954	0.1101	0.869539	1.01857	0.820862	1.26389
			Weighted median	17	-0.0415934	0.0404592	0.303934	0.95926	0.886128	1.03843
			Simple mode	17	-0.0276518	0.0674069	0.687083	0.972727	0.85234	1.11012
			Weighted mode	17	-0.0276518	0.0582874	0.641621	0.972727	0.867712	1.09045
GCST90200588		X-21742	MR Egger	20	0.0175556	0.0518657	0.738916	1.01771	0.919338	1.12661
			Weighted median	20	0.0380708	0.0350774	0.277773	1.0388	0.969785	1.11274
			Simple mode	20	0.0395988	0.0605107	0.520691	1.04039	0.924038	1.1714
			Weighted mode	20	0.0322757	0.0503339	0.529033	1.0328	0.935776	1.13989
GCST90200607		X-23644	MR Egger	15	-0.0485551	0.0527253	0.373872	0.952605	0.859077	1.05631
			Weighted median	15	-0.0719202	0.0425904	0.0912869	0.930605	0.856075	1.01162
			Simple mode	15	-0.048924	0.0683331	0.485785	0.952253	0.832887	1.08873
			Weighted mode	15	-0.048924	0.0491293	0.336238	0.952253	0.864834	1.04851
GCST90200632		X-24307	MR Egger	16	0.0588116	0.0768562	0.45685	1.06058	0.912263	1.233
			Weighted median	16	-0.0803304	0.0458353	0.0796726	0.922811	0.843524	1.00955
			Simple mode	16	-0.120061	0.080119	0.154743	0.886866	0.757983	1.03766
			Weighted mode	16	-0.120061	0.0804312	0.156244	0.886866	0.757519	1.0383
GCST90200644		X-24728	MR Egger	32	0.0410196	0.0520611	0.43693	1.04187	0.940804	1.1538
			Weighted median	32	0.0596516	0.0347691	0.0862264	1.06147	0.99154	1.13632
			Simple mode	32	0.0561993	0.0642821	0.3887	1.05781	0.932586	1.19984
			Weighted mode	32	0.0368087	0.0538747	0.499538	1.03749	0.933527	1.15304
GCST90200650		X-25109	MR Egger	29	-0.111768	0.0578408	0.0638733	0.894252	0.798408	1.0016
			Weighted median	29	-0.0710094	0.0331199	0.0320318	0.931453	0.872909	0.993924
			Simple mode	29	-0.107042	0.0635444	0.103198	0.898488	0.793272	1.01766
			Weighted mode	29	-0.0437802	0.0420896	0.307162	0.957164	0.881372	1.03947
GCST90200661		X-25422	MR Egger	24	-0.125616	0.0485991	0.0169069	0.881953	0.801821	0.970095
			Weighted median	24	-0.0583583	0.033459	0.0811289	0.943312	0.883435	1.00725
			Simple mode	24	-0.0840451	0.0536624	0.130962	0.91939	0.827602	1.02136
			Weighted mode	24	-0.0650185	0.0347287	0.0739514	0.93705	0.875389	1.00305
GCST90200715	Metabolite ratios	Alpha-ketoglutarate to glutamate ratio	MR Egger	32	-0.0174685	0.0358459	0.629572	0.982683	0.916011	1.05421
			Weighted median	32	-0.0303512	0.0353207	0.390172	0.970105	0.905218	1.03964
			Simple mode	32	-0.00524495	0.0558674	0.925807	0.994769	0.891593	1.10988
			Weighted mode	32	-0.0245584	0.0335273	0.469372	0.975741	0.913683	1.04201
GCST90200735		Arginine to ornithine ratio	MR Egger	29	0.00342394	0.0424154	0.936257	1.00343	0.923384	1.09041
			Weighted median	29	0.0609345	0.0324393	0.0603242	1.06283	0.997357	1.1326
			Simple mode	29	0.0830821	0.0541199	0.135971	1.08663	0.977269	1.20823
			Weighted mode	29	0.0761969	0.0390983	0.0613969	1.07918	0.999564	1.16513
GCST90200743		Arginine to citrulline ratio	MR Egger	32	0.0924943	0.078617	0.248639	1.09691	0.940264	1.27965
			Weighted median	32	0.072534	0.0383	0.0582466	1.07523	0.997469	1.15905
			Simple mode	32	0.0221307	0.074507	0.768426	1.02238	0.883466	1.18313
			Weighted mode	32	0.0316878	0.0708129	0.657635	1.0322	0.898431	1.18588
GCST90200773		Serine to alpha-tocopherol ratio	MR Egger	28	0.0195369	0.0584808	0.741003	1.01973	0.909295	1.14358
			Weighted median	28	0.0807741	0.0338645	0.0170692	1.08413	1.0145	1.15853
			Simple mode	28	0.0753885	0.0587486	0.210314	1.0783	0.961021	1.2099
			Weighted mode	28	0.088416	0.0474021	0.073051	1.09244	0.995518	1.1988
GCST90200786		Cysteine to alanine ratio	MR Egger	28	0.0344379	0.0521006	0.514435	1.03504	0.93456	1.14632
			Weighted median	28	0.0485753	0.0358561	0.175503	1.04977	0.978531	1.1262
			Simple mode	28	0.038061	0.0710338	0.596473	1.03879	0.903784	1.19397
			Weighted mode	28	0.0307738	0.0691185	0.659701	1.03125	0.900596	1.18086
GCST90200810		Alpha-ketoglutarate to kynurenine ratio	MR Egger	26	-0.00426279	0.0412165	0.918486	0.995746	0.918469	1.07953
			Weighted median	26	0.00883874	0.0309777	0.775395	1.00888	0.949445	1.07203
			Simple mode	26	0.0044743	0.0501515	0.929621	1.00448	0.910444	1.10824
			Weighted mode	26	0.0177196	0.038493	0.649256	1.01788	0.943908	1.09764
GCST90200812		Glutamate to kynurenine ratio	MR Egger	24	0.00226637	0.0751096	0.9762	1.00227	0.865067	1.16123
			Weighted median	24	0.107563	0.0397185	0.00676651	1.11356	1.03016	1.20371
			Simple mode	24	0.183675	0.0822301	0.0355183	1.20163	1.02276	1.41177
			Weighted mode	24	0.153501	0.0754136	0.053485	1.16591	1.00571	1.35163
GCST90200842		Citrate to oxalate (ethanedioate) ratio	MR Egger	16	0.117824	0.0896206	0.209744	1.12505	0.943808	1.34109
			Weighted median	16	0.0737493	0.0477131	0.122181	1.07654	0.980426	1.18207
			Simple mode	16	0.0774661	0.0751899	0.319209	1.08055	0.932481	1.25212
			Weighted mode	16	0.0703359	0.067163	0.31157	1.07287	0.940538	1.22382
GCST90200872		Phosphate to cysteine ratio	MR Egger	24	-0.0254254	0.0522987	0.631664	0.974895	0.879914	1.08013
			Weighted median	24	-0.0516743	0.0387281	0.18211	0.949638	0.880222	1.02453
			Simple mode	24	-0.0547521	0.0670207	0.422343	0.94672	0.83018	1.07962
			Weighted mode	24	-0.0583457	0.0481686	0.238087	0.943324	0.858339	1.03672
GCST90200878		Glutarate (C5-DC) to caprylate (8:0) ratio	MR Egger	25	0.0413719	0.0488865	0.406113	1.04224	0.94701	1.14705
			Weighted median	25	0.0890148	0.0358309	0.0129805	1.0931	1.01896	1.17262
			Simple mode	25	0.0866547	0.067288	0.210089	1.09052	0.955778	1.24426
			Weighted mode	25	0.0952135	0.0426581	0.0352096	1.09989	1.01167	1.19581
GCST90200893		Taurine to cysteine ratio	MR Egger	20	-0.0910147	0.0670341	0.191326	0.913004	0.800594	1.0412
			Weighted median	20	-0.0804014	0.0422559	0.0570766	0.922746	0.849402	1.00242
			Simple mode	20	-0.0853489	0.0744943	0.266141	0.918192	0.793456	1.06254
			Weighted mode	20	-0.105124	0.0661645	0.128603	0.900213	0.790724	1.02486
GCST90200919		Caffeine to theophylline ratio	MR Egger	28	-0.0329691	0.0608101	0.592322	0.967568	0.858853	1.09004
			Weighted median	28	-0.0597542	0.0379246	0.115117	0.941996	0.874515	1.01468
			Simple mode	28	-0.0380853	0.0814026	0.643637	0.962631	0.82067	1.12915
			Weighted mode	28	-0.0969854	0.0701073	0.177879	0.907569	0.791049	1.04125
GCST90200941		Succinate to trans-4-hydroxyproline ratio	MR Egger	16	-0.0531943	0.0392067	0.196331	0.948196	0.878061	1.02393
			Weighted median	16	-0.066922	0.0367619	0.0686956	0.935268	0.870249	1.00514
			Simple mode	16	-0.141485	0.0658677	0.0484566	0.868068	0.762933	0.987692
			Weighted mode	16	-0.0635649	0.0338084	0.0796508	0.938413	0.878245	1.0027
GCST90200948		Adenosine 5'-diphosphate (ADP) to mannitol to sorbitol ratio	MR Egger	20	0.106391	0.0568126	0.0774517	1.11226	0.99505	1.24327
			Weighted median	20	0.0738038	0.0324003	0.0227341	1.0766	1.01035	1.14718
			Simple mode	20	0.0298105	0.0581005	0.613805	1.03026	0.91937	1.15452
			Weighted mode	20	0.0682202	0.0556204	0.234983	1.0706	0.960025	1.19391
GCST90200975		Arachidonate (20:4n6) to caffeine ratio	MR Egger	22	-0.028634	0.0501769	0.574586	0.971772	0.880751	1.0722
			Weighted median	22	-0.0256875	0.03506	0.463758	0.97464	0.909914	1.04397
			Simple mode	22	0.00808227	0.0646127	0.901644	1.00812	0.8882	1.14422
			Weighted mode	22	-0.00568053	0.0583857	0.923416	0.994336	0.886817	1.11489
GCST90200976		Adenosine 5'-monophosphate (AMP) to urate ratio	MR Egger	27	0.0707199	0.0554553	0.213942	1.07328	0.962739	1.19651
			Weighted median	27	0.0532383	0.034097	0.118435	1.05468	0.9865	1.12757
			Simple mode	27	0.0565917	0.0580134	0.338304	1.05822	0.944486	1.18566
			Weighted mode	27	0.061055	0.0489154	0.223091	1.06296	0.96578	1.16991
GCST90200990		Benzoate to linoleoyl-arachidonoyl-glycerol (18:2 to 20:4) [2] ratio	MR Egger	26	0.0261516	0.0301773	0.394743	1.0265	0.967543	1.08904
			Weighted median	26	0.0373494	0.0229978	0.104367	1.03806	0.992303	1.08592
			Simple mode	26	0.0477255	0.0431286	0.279007	1.04888	0.963863	1.1414
			Weighted mode	26	0.032851	0.0227499	0.161155	1.0334	0.98833	1.08052
GCST90200997		Histidine to glutamine ratio	MR Egger	30	-0.0582651	0.0491186	0.245506	0.9434	0.856811	1.03874
			Weighted median	30	-0.0707565	0.0364189	0.0520337	0.931689	0.867502	1.00062
			Simple mode	30	-0.0816283	0.0655887	0.223262	0.921614	0.810437	1.04804
			Weighted mode	30	-0.0797402	0.0419552	0.0673358	0.923356	0.850465	1.0025
GCST90201017		4-methyl-2-oxopentanoate to 3-methyl-2-oxobutyrate ratio	MR Egger	21	-0.0809931	0.07008	0.262121	0.9222	0.803844	1.05798
			Weighted median	21	-0.0597198	0.0512119	0.243561	0.942028	0.852063	1.04149
			Simple mode	21	-0.0184619	0.0959624	0.849379	0.981707	0.813387	1.18486
			Weighted mode	21	-0.0572971	0.0752487	0.455282	0.944313	0.814823	1.09438
GCST90201020		Paraxanthine to 5-acetylamino-6-formylamino-3-methyluracil ratio	MR Egger	25	-0.00568205	0.0186878	0.763823	0.994334	0.958572	1.03143
			Weighted median	25	-0.0139815	0.0154643	0.365932	0.986116	0.956675	1.01646
			Simple mode	25	-0.079273	0.0457168	0.0957469	0.923788	0.844612	1.01039
			Weighted mode	25	-0.0192578	0.0150561	0.213102	0.980926	0.952402	1.0103

## Sheet: ST4
Supplementary Table 4: Data from the remaining four methods of inverse Mendelian randomization for metabolites and obesity
ID	Categories	Metabolites (Outcome)	Method	nSNP	β	SE	P value	OR	OR_lci95	OR_uci95
GCST90199627	Xenobiotics	(S)-a-amino-omega-caprolactam	MR Egger	36	0.118193	0.128888	0.365593	1.12546	0.874215	1.44891
			Weighted median	36	0.0555536	0.0713592	0.43627	1.05713	0.919146	1.21582
			Simple mode	36	0.0716233	0.111817	0.525991	1.07425	0.86283	1.33748
			Weighted mode	36	0.0716233	0.0773358	0.360719	1.07425	0.923158	1.25007
GCST90199633	Lipid	1-(1-enyl-palmitoyl)-2-oleoyl-gpc (p-16:0/18:1)	MR Egger	36	0.245792	0.106247	0.0268794	1.27863	1.03826	1.57465
			Weighted median	36	0.0574483	0.0630869	0.362495	1.05913	0.935942	1.19853
			Simple mode	36	-0.0347764	0.117756	0.769489	0.965821	0.766763	1.21656
			Weighted mode	36	0.048198	0.0774394	0.537715	1.04938	0.901601	1.22138
GCST90199641		1-(1-enyl-stearoyl)-2-oleoyl-GPE (p-18:0/18:1)	MR Egger	36	0.217108	0.0979429	0.0334372	1.24248	1.02546	1.50543
			Weighted median	36	0.101729	0.056685	0.0727104	1.10708	0.990671	1.23718
			Simple mode	36	0.0415843	0.0999404	0.679884	1.04246	0.857016	1.26803
			Weighted mode	36	0.124409	0.0667466	0.0707425	1.13248	0.993606	1.29076
GCST90199747		2-hydroxybutyrate/2-hydroxyisobutyrate	MR Egger	36	0.0521539	0.0967936	0.593525	1.05354	0.871481	1.27363
			Weighted median	36	0.145598	0.0544076	0.0074491	1.15673	1.03973	1.2869
			Simple mode	36	0.102929	0.0947466	0.284747	1.10841	0.920559	1.3346
			Weighted mode	36	0.127506	0.067577	0.0675014	1.13599	0.995067	1.29687
GCST90199764	Amino Acid	2-o-methylascorbic acid	MR Egger	36	0.169374	0.0907877	0.0707442	1.18456	0.991467	1.41527
			Weighted median	36	0.110964	0.0544587	0.0415921	1.11735	1.00423	1.24322
			Simple mode	36	0.108501	0.0913217	0.242789	1.11461	0.931937	1.33308
			Weighted mode	36	0.118628	0.0585522	0.0504377	1.12595	1.00387	1.26287
GCST90199802	Lipid	3-hydroxyisobutyrate	MR Egger	36	0.126358	0.0983849	0.207712	1.13469	0.935685	1.37602
			Weighted median	36	0.059781	0.0589217	0.310304	1.0616	0.945818	1.19157
			Simple mode	36	0.0279712	0.116429	0.811544	1.02837	0.818542	1.29198
			Weighted mode	36	0.0687868	0.0664111	0.307412	1.07121	0.940467	1.22012
GCST90199861	Xenobiotics	4-methylcatechol sulfate	MR Egger	36	-0.140408	0.0945515	0.14676	0.869004	0.722001	1.04594
			Weighted median	36	-0.0505858	0.0502758	0.314336	0.950672	0.86146	1.04912
			Simple mode	36	-0.130549	0.0977342	0.190252	0.877614	0.72462	1.06291
			Weighted mode	36	-0.0561811	0.0621445	0.372155	0.945368	0.836956	1.06782
GCST90199899	Nucleotide	7-methylguanine	MR Egger	36	-0.0283036	0.104126	0.787403	0.972093	0.792637	1.19218
			Weighted median	36	-0.0910209	0.0595555	0.126429	0.912999	0.81241	1.02604
			Simple mode	36	0.010218	0.107811	0.925033	1.01027	0.817838	1.24798
			Weighted mode	36	-0.0890519	0.0704111	0.214321	0.914798	0.796875	1.05017
GCST90199900	Lipid	7-methylxanthine	MR Egger	36	0.10592	0.102263	0.307622	1.11173	0.909814	1.35847
			Weighted median	36	0.064512	0.0601844	0.283762	1.06664	0.947954	1.20018
			Simple mode	36	-0.00600857	0.102404	0.953545	0.994009	0.813247	1.21495
			Weighted mode	36	0.0323257	0.0679771	0.637358	1.03285	0.904015	1.18005
GCST90199912		Adenosine 5'-diphosphate (ADP)	MR Egger	36	0.0548646	0.117185	0.642638	1.0564	0.83961	1.32916
			Weighted median	36	-0.00355167	0.062876	0.954954	0.996455	0.88092	1.12714
			Simple mode	36	-0.0974372	0.117737	0.413516	0.907159	0.720217	1.14262
			Weighted mode	36	-0.0231694	0.0743486	0.757169	0.977097	0.8446	1.13038
GCST90199914		Adenosine 5'-diphosphate (ADP) to 5-oxoproline ratio	MR Egger	36	0.0432213	0.103445	0.678706	1.04417	0.852544	1.27887
			Weighted median	36	0.047526	0.0565041	0.400288	1.04867	0.938735	1.17149
			Simple mode	36	0.0134721	0.117548	0.90941	1.01356	0.804993	1.27617
			Weighted mode	36	0.0385788	0.0783252	0.625409	1.03933	0.891421	1.21179
GCST90199932	Amino Acid	Adenosine 5'-diphosphate (ADP) to glycerol ratio	MR Egger	36	0.190164	0.112543	0.100237	1.20945	0.970037	1.50795
			Weighted median	36	0.124831	0.0533331	0.0192531	1.13296	1.02051	1.2578
			Simple mode	36	0.0385783	0.100649	0.703819	1.03933	0.853258	1.26598
			Weighted mode	36	0.158473	0.0646519	0.0193758	1.17172	1.03226	1.33002
GCST90199972	Cofactors and Vitamins	Adenosine 5'-monophosphate (AMP) to threonine ratio	MR Egger	36	-0.0678048	0.0962514	0.485947	0.934443	0.773788	1.12845
			Weighted median	36	-0.0585898	0.0617895	0.343019	0.943094	0.835523	1.06451
			Simple mode	36	-0.0982472	0.120616	0.420842	0.906425	0.715585	1.14816
			Weighted mode	36	-0.0823472	0.0743671	0.275714	0.920952	0.796039	1.06547
GCST90200050	Lipid	Benzoate to linoleoyl-arachidonoyl-glycerol (18:2 to 20:4) [2] ratio	MR Egger	36	-0.020165	0.127716	0.875478	0.980037	0.763007	1.2588
			Weighted median	36	0.0167406	0.0713538	0.814508	1.01688	0.884164	1.16952
			Simple mode	36	0.162982	0.112559	0.156525	1.17702	0.943996	1.46755
			Weighted mode	36	0.0241037	0.075335	0.750905	1.0244	0.883775	1.18739
GCST90200055	Xenobiotics	Beta-hydroxyisovaleroylcarnitine	MR Egger	36	-0.192481	0.100852	0.0647904	0.82491	0.676955	1.0052
			Weighted median	36	-0.0806895	0.0587108	0.169332	0.92248	0.822207	1.03498
			Simple mode	36	-0.0272786	0.11503	0.813928	0.97309	0.776672	1.21918
			Weighted mode	36	-0.0793424	0.0667945	0.242888	0.923724	0.810374	1.05293
GCST90200057	Amino Acid	Bilirubin (E,E)	MR Egger	36	-0.0568494	0.0959811	0.55757	0.944736	0.782726	1.14028
			Weighted median	36	-0.113459	0.0567	0.0453872	0.89274	0.798843	0.997675
			Simple mode	36	-0.0804176	0.11117	0.474258	0.922731	0.74207	1.14737
			Weighted mode	36	-0.114904	0.0734471	0.126712	0.891452	0.771931	1.02948
GCST90200064	Carbohydrate	Bilirubin degradation product, C16H18N2O5 (1)	MR Egger	36	0.0186266	0.0981419	0.8506	1.0188	0.840523	1.23489
			Weighted median	36	0.123081	0.0555503	0.0267146	1.13098	1.0143	1.26107
			Simple mode	36	-0.0709585	0.113672	0.536518	0.931501	0.745459	1.16397
			Weighted mode	36	0.138365	0.0724637	0.0644291	1.1484	0.996343	1.32365
GCST90200066	Xenobiotics	Bilirubin degradation product, C16H18N2O5 (3)	MR Egger	36	0.156934	0.101986	0.133112	1.16992	0.957952	1.42879
			Weighted median	36	0.0680054	0.0586148	0.245964	1.07037	0.954202	1.20068
			Simple mode	36	0.0708395	0.120499	0.560386	1.07341	0.847606	1.35937
			Weighted mode	36	0.110233	0.0697729	0.123131	1.11654	0.973826	1.28016
GCST90200085	Cofactors and Vitamins	Caffeine to theophylline ratio	MR Egger	36	-0.215066	0.0989437	0.036791	0.806488	0.664317	0.979085
			Weighted median	36	-0.0973092	0.0584844	0.0961428	0.907275	0.809014	1.01747
			Simple mode	36	0.0981916	0.12559	0.439564	1.10317	0.862462	1.41107
			Weighted mode	36	-0.109896	0.0762029	0.158151	0.895928	0.771628	1.04025
GCST90200087	Xenobiotics	Caprate (10:0)	MR Egger	36	-0.103005	0.101079	0.315373	0.902122	0.739989	1.09978
			Weighted median	36	-0.0457765	0.0618989	0.459581	0.955255	0.846116	1.07847
			Simple mode	36	0.0522339	0.11652	0.656711	1.05362	0.838497	1.32394
			Weighted mode	36	-0.0614545	0.0716512	0.396899	0.940396	0.817184	1.08218
GCST90200128	Lipid	Choline	MR Egger	36	0.00429832	0.104275	0.967361	1.00431	0.818664	1.23205
			Weighted median	36	0.00653287	0.0569245	0.908632	1.00655	0.900289	1.12536
			Simple mode	36	0.0787102	0.115532	0.500174	1.08189	0.862662	1.35683
			Weighted mode	36	0.0139633	0.0642067	0.829101	1.01406	0.89415	1.15005
GCST90200159	Amino Acid	Cystathionine	MR Egger	36	0.0128356	0.109143	0.907074	1.01292	0.817843	1.25452
			Weighted median	36	-0.0245516	0.060135	0.683072	0.975747	0.86726	1.09781
			Simple mode	36	0.0471207	0.0953055	0.624101	1.04825	0.869638	1.26354
			Weighted mode	36	-0.0104969	0.0645391	0.871734	0.989558	0.871976	1.123
GCST90200176		Delta-CEHC	MR Egger	36	0.173688	0.0970752	0.0824934	1.18968	0.983557	1.43901
			Weighted median	36	0.110476	0.0590641	0.0614225	1.11681	0.994724	1.25388
			Simple mode	36	0.157235	0.0993028	0.122329	1.17027	0.963292	1.42172
			Weighted mode	36	0.117087	0.0650053	0.0802943	1.12422	0.98973	1.27698
GCST90200199	Lipid	Docosahexaenoylcholine	MR Egger	36	0.120832	0.0957592	0.215597	1.12844	0.93533	1.36141
			Weighted median	36	0.0208917	0.0611391	0.732571	1.02111	0.905796	1.15111
			Simple mode	36	-0.00152007	0.0910927	0.986781	0.998481	0.835219	1.19366
			Weighted mode	36	0.022449	0.0639702	0.727745	1.0227	0.902188	1.15932
GCST90200217		Epiandrosterone sulfate	MR Egger	36	-0.0123412	0.133068	0.926652	0.987735	0.760976	1.28206
			Weighted median	36	-0.0169684	0.0766665	0.824837	0.983175	0.846001	1.14259
			Simple mode	36	0.135372	0.138451	0.334901	1.14496	0.87285	1.50191
			Weighted mode	36	0.00135421	0.0846491	0.987327	1.00136	0.848269	1.18207
GCST90200222	Amino Acid	Ethyl alpha-glucopyranoside	MR Egger	36	0.102829	0.111884	0.364537	1.1083	0.890062	1.38005
			Weighted median	36	0.137092	0.0658468	0.0373442	1.14693	1.00806	1.30493
			Simple mode	36	0.159148	0.1244	0.209199	1.17251	0.91881	1.49627
			Weighted mode	36	0.13752	0.085532	0.116859	1.14742	0.970327	1.35685
GCST90200223		Ethyl beta-glucopyranoside	MR Egger	36	0.0759212	0.118825	0.527148	1.07888	0.854725	1.36181
			Weighted median	36	0.0503241	0.0699167	0.471665	1.05161	0.916941	1.20606
			Simple mode	36	-0.0823852	0.123058	0.507582	0.920917	0.723554	1.17211
			Weighted mode	36	0.0332253	0.084639	0.69703	1.03378	0.875757	1.22033
GCST90200257		Glucose to fructose ratio	MR Egger	36	0.0469492	0.101866	0.64781	1.04807	0.858381	1.27967
			Weighted median	36	0.0985746	0.0565325	0.0812148	1.1036	0.987845	1.23291
			Simple mode	36	0.0887934	0.104582	0.401634	1.09285	0.890308	1.34148
			Weighted mode	36	0.0925568	0.0707187	0.19913	1.09698	0.954992	1.26007
GCST90200289	Lipid	Glutarate (C5-DC) to caprylate (8:0) ratio	MR Egger	36	-0.0567404	0.0980025	0.566426	0.944839	0.779716	1.14493
			Weighted median	36	0.0613173	0.0593591	0.301608	1.06324	0.94646	1.19442
			Simple mode	36	0.0729943	0.105826	0.494896	1.07572	0.874218	1.32368
			Weighted mode	36	0.0624805	0.0702234	0.379681	1.06447	0.927597	1.22155
GCST90200307		Glycine to pyridoxal ratio	MR Egger	36	0.0346579	0.10314	0.738914	1.03527	0.84578	1.2672
			Weighted median	36	0.12349	0.0572104	0.0308879	1.13144	1.01142	1.2657
			Simple mode	36	0.00786756	0.104445	0.940383	1.0079	0.821318	1.23686
			Weighted mode	36	0.111673	0.0662365	0.100698	1.11815	0.982013	1.27315
GCST90200338	Peptide	Hexadecanedioate (C16-DC)	MR Egger	36	0.231023	0.109319	0.0419933	1.25989	1.0169	1.56094
			Weighted median	36	0.180821	0.0583008	0.00192528	1.1982	1.06882	1.34325
			Simple mode	36	0.169701	0.139346	0.231431	1.18495	0.901751	1.55709
			Weighted mode	36	0.1989	0.0728186	0.0098117	1.22006	1.05778	1.40723
GCST90200346	Lipid	Histidine to alanine ratio	MR Egger	36	0.270723	0.141416	0.0640185	1.31091	0.993569	1.72961
			Weighted median	36	0.0892654	0.0786369	0.256309	1.09337	0.937196	1.27557
			Simple mode	36	-0.0326906	0.143319	0.820898	0.967838	0.730815	1.28173
			Weighted mode	36	0.196289	0.0992423	0.0558581	1.21688	1.00178	1.47817
GCST90200369	Cofactors and Vitamins	Indole-3-carboxylate	MR Egger	36	0.120228	0.0985804	0.231012	1.12775	0.92961	1.36813
			Weighted median	36	0.0699164	0.056531	0.216169	1.07242	0.95994	1.19808
			Simple mode	36	-0.139414	0.118379	0.246864	0.869868	0.689743	1.09703
			Weighted mode	36	0.12764	0.076273	0.103151	1.13614	0.978382	1.31935
GCST90200412	Lipid	Malate	MR Egger	36	0.132841	0.103384	0.207504	1.14207	0.932588	1.3986
			Weighted median	36	0.166615	0.0573344	0.00366054	1.1813	1.05574	1.32179
			Simple mode	36	0.245249	0.104669	0.0249354	1.27794	1.04091	1.56894
			Weighted mode	36	0.198002	0.0697853	0.00751834	1.21897	1.06314	1.39763
GCST90200427	Carbohydrate	Margarate (17:0)	MR Egger	36	0.00338512	0.10183	0.973675	1.00339	0.821847	1.22504
			Weighted median	36	0.106515	0.0633185	0.0925293	1.11239	0.982564	1.25938
			Simple mode	36	0.116615	0.120374	0.339306	1.12369	0.887526	1.42269
			Weighted mode	36	0.102328	0.0740731	0.175896	1.10775	0.95805	1.28083
GCST90200435	Amino Acid	Methyl glucopyranoside (alpha + beta)	MR Egger	36	0.181207	0.116874	0.130294	1.19866	0.953261	1.50724
			Weighted median	36	0.124766	0.0608192	0.0402254	1.13288	1.00558	1.27631
			Simple mode	36	0.112114	0.0995817	0.26789	1.11864	0.92029	1.35974
			Weighted mode	36	0.129668	0.064879	0.0534654	1.13845	1.00251	1.29283
GCST90200439	Lipid	Methylsuccinate	MR Egger	36	-0.138947	0.0987211	0.168364	0.870274	0.717171	1.05606
			Weighted median	36	-0.0266639	0.0586675	0.649474	0.973688	0.867923	1.09234
			Simple mode	36	0.242131	0.137822	0.0876918	1.27396	0.972388	1.66906
			Weighted mode	36	-0.057976	0.0707586	0.418132	0.943673	0.821467	1.08406
GCST90200447	Xenobiotics	N,N-dimethylalanine	MR Egger	36	-0.0787051	0.110266	0.480236	0.924312	0.744661	1.1473
			Weighted median	36	0.0186917	0.0717898	0.794581	1.01887	0.885134	1.17281
			Simple mode	36	0.0475232	0.108586	0.664325	1.04867	0.847635	1.29739
			Weighted mode	36	0.0286422	0.0804033	0.723806	1.02906	0.879019	1.2047
GCST90200460	Cofactors and Vitamins	N-acetyl leucine	MR Egger	36	-0.0866401	0.109415	0.433938	0.917007	0.740009	1.13634
			Weighted median	36	-0.100947	0.0571546	0.0773616	0.903981	0.808181	1.01114
			Simple mode	36	-0.0498095	0.116316	0.671112	0.951411	0.757456	1.19503
			Weighted mode	36	-0.0985137	0.0663973	0.146839	0.906183	0.795605	1.03213
GCST90200481	Unknown	N-acetyl-L-alanine	MR Egger	36	0.0334534	0.119499	0.781214	1.03402	0.818106	1.30692
			Weighted median	36	0.0900594	0.0652038	0.167218	1.09424	0.962963	1.24341
			Simple mode	36	0.173995	0.117187	0.146557	1.19005	0.945832	1.49733
			Weighted mode	36	0.103597	0.0694901	0.144968	1.10915	0.967922	1.27099
GCST90200492		N-acetyltaurine	MR Egger	36	-0.121582	0.112525	0.287528	0.885518	0.710255	1.10403
			Weighted median	36	-0.0276013	0.0677371	0.683658	0.972776	0.851832	1.11089
			Simple mode	36	0.100764	0.125464	0.42732	1.10602	0.864897	1.41435
			Weighted mode	36	-0.0363636	0.0844194	0.669292	0.96429	0.817237	1.1378
GCST90200499		Nervonoylcarnitine (C24:1)	MR Egger	36	-0.0395611	0.120986	0.74568	0.961211	0.758287	1.21844
			Weighted median	36	0.050843	0.0608104	0.403103	1.05216	0.933938	1.18534
			Simple mode	36	-0.0473834	0.108125	0.663912	0.953722	0.771586	1.17885
			Weighted mode	36	0.0171746	0.0698355	0.807174	1.01732	0.887184	1.16655
GCST90200560		Paraxanthine in elite athletes	MR Egger	36	0.0760899	0.105676	0.476429	1.07906	0.877187	1.32739
			Weighted median	36	0.0414565	0.061007	0.496798	1.04233	0.924856	1.17472
			Simple mode	36	0.017388	0.120869	0.886437	1.01754	0.802908	1.28955
			Weighted mode	36	0.0537399	0.0721363	0.461259	1.05521	0.916084	1.21547
GCST90200588		Phosphate to citrate ratio	MR Egger	36	-0.101089	0.113994	0.381423	0.903853	0.722876	1.13014
			Weighted median	36	-0.0462609	0.0680489	0.496619	0.954793	0.835574	1.09102
			Simple mode	36	-0.0273644	0.128162	0.832164	0.973007	0.756872	1.25086
			Weighted mode	36	-0.0422786	0.0765166	0.584089	0.958603	0.8251	1.11371
GCST90200607		Phosphate to tryptophan ratio	MR Egger	36	0.083718	0.0999628	0.408165	1.08732	0.893857	1.32266
			Weighted median	36	0.0367459	0.0658763	0.57698	1.03743	0.911766	1.18041
			Simple mode	36	-0.016516	0.115528	0.887141	0.98362	0.784311	1.23358
			Weighted mode	36	0.0456001	0.0704458	0.521656	1.04666	0.911673	1.20162
GCST90200632		Proline to glutamate ratio	MR Egger	36	-0.0558142	0.108763	0.611148	0.945715	0.764151	1.17042
			Weighted median	36	0.0363326	0.06166	0.5557	1.037	0.918952	1.17021
			Simple mode	36	0.0761323	0.101706	0.45913	1.07911	0.884076	1.31716
			Weighted mode	36	0.04266	0.0686848	0.538559	1.04358	0.91214	1.19397
GCST90200644		Pyruvate to N-acetylneuraminate ratio	MR Egger	36	0.193129	0.099781	0.0612769	1.21304	0.997562	1.47506
			Weighted median	36	0.124763	0.0527471	0.0180154	1.13288	1.02161	1.25627
			Simple mode	36	-0.02053	0.110103	0.853159	0.979679	0.789518	1.21564
			Weighted mode	36	0.195213	0.073276	0.0115934	1.21557	1.05295	1.40331
GCST90200650		Retinol (Vitamin A) to oleoyl-linoleoyl-glycerol (18:1 to 18:2) [2] ratio	MR Egger	36	-0.000661963	0.10947	0.995211	0.999338	0.806362	1.2385
			Weighted median	36	-0.0103247	0.0642805	0.872393	0.989728	0.872568	1.12262
			Simple mode	36	-0.0944626	0.1115	0.402641	0.909862	0.731248	1.1321
			Weighted mode	36	-0.0286735	0.0739262	0.700463	0.971734	0.840659	1.12324
GCST90200661		Salicyluric glucuronide	MR Egger	36	0.102403	0.100174	0.313884	1.10783	0.910338	1.34817
			Weighted median	36	0.139287	0.0553686	0.0118816	1.14945	1.03124	1.28122
			Simple mode	36	0.151216	0.0989783	0.135556	1.16325	0.958121	1.41229
			Weighted mode	36	0.147918	0.0697993	0.041242	1.15942	1.01117	1.3294
GCST90200715	Metabolite ratios	Sphingomyelin (d18:2/24:2)	MR Egger	36	-0.140265	0.0988088	0.164839	0.869128	0.716103	1.05485
			Weighted median	36	-0.130254	0.0567912	0.0218154	0.877872	0.785398	0.981235
			Simple mode	36	-0.171328	0.103846	0.107927	0.842545	0.687381	1.03273
			Weighted mode	36	-0.135895	0.0659411	0.0468089	0.872934	0.767099	0.993372
GCST90200735		Sulfate of piperine metabolite C16H19NO3 (2)	MR Egger	36	-0.0112766	0.0995026	0.910436	0.988787	0.813588	1.20171
			Weighted median	36	-0.0296617	0.0592512	0.616646	0.970774	0.864336	1.09032
			Simple mode	36	-0.121639	0.10008	0.232346	0.885468	0.727751	1.07737
			Weighted mode	36	-0.0333094	0.0633841	0.602538	0.967239	0.854241	1.09519
GCST90200743		Taurine to glutamate ratio	MR Egger	36	-0.141838	0.101315	0.170582	0.867762	0.711475	1.05838
			Weighted median	36	-0.000256867	0.0640792	0.996802	0.999743	0.881745	1.13353
			Simple mode	36	-0.0108939	0.129065	0.933214	0.989165	0.76808	1.27389
			Weighted mode	36	0.000144869	0.0712885	0.99839	1.00014	0.869723	1.15012
GCST90200773		Tricosanoyl sphingomyelin (d18:1/23:0)	MR Egger	36	-0.133032	0.0976715	0.182144	0.875437	0.722912	1.06014
			Weighted median	36	-0.0931324	0.0555975	0.0939112	0.911073	0.81701	1.01596
			Simple mode	36	-0.00172515	0.1178	0.988399	0.998276	0.792461	1.25755
			Weighted mode	36	-0.131814	0.0727917	0.078757	0.876504	0.759963	1.01092
GCST90200786		Urate	MR Egger	36	-0.00702675	0.0991777	0.943932	0.992998	0.817573	1.20606
			Weighted median	36	-0.0267255	0.0639795	0.676152	0.973628	0.858881	1.10371
			Simple mode	36	0.111681	0.10943	0.31446	1.11816	0.902306	1.38564
			Weighted mode	36	-0.00434702	0.0704867	0.951175	0.995662	0.867187	1.14317
GCST90200810		X-11787	MR Egger	36	0.0654674	0.0976248	0.507004	1.06766	0.881723	1.2928
			Weighted median	36	-0.00554639	0.062785	0.929607	0.994469	0.879321	1.1247
			Simple mode	36	0.0258414	0.11598	0.824979	1.02618	0.817521	1.28809
			Weighted mode	36	0.0105481	0.0741041	0.887626	1.0106	0.873982	1.16858
GCST90200812		X-11843	MR Egger	36	0.154962	0.108201	0.161227	1.16761	0.944488	1.44345
			Weighted median	36	0.0958177	0.0624776	0.12512	1.10056	0.973713	1.24393
			Simple mode	36	0.187693	0.110891	0.0994189	1.20646	0.970782	1.49936
			Weighted mode	36	0.143159	0.0740323	0.0612651	1.15391	0.998057	1.33411
GCST90200842		X-12714	MR Egger	36	-0.173732	0.105047	0.107364	0.840522	0.684118	1.03268
			Weighted median	36	-0.0388264	0.0627558	0.53612	0.961918	0.850588	1.08782
			Simple mode	36	-0.0327175	0.109934	0.76776	0.967812	0.780213	1.20052
			Weighted mode	36	-0.0327175	0.0678993	0.632909	0.967812	0.847216	1.10557
GCST90200872		X-14939	MR Egger	36	0.0873148	0.0961659	0.37029	1.09124	0.903779	1.31758
			Weighted median	36	0.0239054	0.0628683	0.703763	1.02419	0.905456	1.1585
			Simple mode	36	0.0746431	0.105326	0.483214	1.0775	0.87652	1.32456
			Weighted mode	36	0.0505328	0.0615104	0.416904	1.05183	0.932368	1.1866
GCST90200878		X-16087	MR Egger	36	-0.141744	0.101366	0.171065	0.867843	0.71147	1.05858
			Weighted median	36	-0.0459825	0.0618601	0.457282	0.955059	0.846006	1.07817
			Simple mode	36	0.0237124	0.123229	0.848521	1.024	0.804273	1.30375
			Weighted mode	36	-0.0355173	0.0718478	0.624154	0.965106	0.838334	1.11105
GCST90200893		X-17367	MR Egger	36	0.0987824	0.0966726	0.31408	1.10383	0.913295	1.33411
			Weighted median	36	0.00666679	0.0550969	0.90369	1.00669	0.903641	1.12149
			Simple mode	36	0.00548329	0.111864	0.961184	1.0055	0.807534	1.25199
			Weighted mode	36	0.0346725	0.0691237	0.619089	1.03528	0.904105	1.18549
GCST90200919		X-21319	MR Egger	36	0.0857438	0.10199	0.406386	1.08953	0.892118	1.33062
			Weighted median	36	0.0691846	0.0631518	0.273285	1.07163	0.94687	1.21284
			Simple mode	36	0.0341938	0.105692	0.748224	1.03479	0.84117	1.27297
			Weighted mode	36	0.0541511	0.0759905	0.480815	1.05564	0.909564	1.22519
GCST90200941		X-22162	MR Egger	36	0.116001	0.110472	0.301102	1.123	0.904364	1.39449
			Weighted median	36	-0.0438083	0.066139	0.507735	0.957137	0.840767	1.08961
			Simple mode	36	-0.170271	0.125702	0.184237	0.843436	0.659254	1.07908
			Weighted mode	36	-0.0762421	0.0763725	0.32499	0.926592	0.797772	1.07621
GCST90200948		X-23587	MR Egger	36	-0.365091	0.159856	0.0287469	0.694134	0.507424	0.949544
			Weighted median	36	-0.133387	0.0874381	0.127135	0.875127	0.737296	1.03872
			Simple mode	36	0.0992106	0.178853	0.582623	1.1043	0.777758	1.56794
			Weighted mode	36	-0.112918	0.105926	0.293717	0.893224	0.725762	1.09933
GCST90200975		X-24418	MR Egger	36	-0.150868	0.10075	0.143504	0.859962	0.705861	1.04771
			Weighted median	36	-0.0971326	0.063728	0.127465	0.907436	0.800884	1.02816
			Simple mode	36	-0.0977372	0.105361	0.359945	0.906887	0.737681	1.11491
			Weighted mode	36	-0.104413	0.0768401	0.182891	0.900853	0.774901	1.04728
GCST90200976		X-24456	MR Egger	36	-0.152514	0.0944108	0.115462	0.858547	0.71351	1.03307
			Weighted median	36	-0.106977	0.0560994	0.0565319	0.898547	0.804985	1.00298
			Simple mode	36	-0.0415555	0.113682	0.716908	0.959296	0.767687	1.19873
			Weighted mode	36	-0.121387	0.0703499	0.0932612	0.885691	0.771612	1.01664
GCST90200990		X-24801	MR Egger	36	-0.164351	0.112327	0.152612	0.848444	0.680782	1.0574
			Weighted median	36	-0.0660058	0.0625738	0.291495	0.936125	0.828076	1.05827
			Simple mode	36	-0.104723	0.133625	0.438483	0.900574	0.693068	1.17021
			Weighted mode	36	-0.11337	0.0850263	0.191028	0.89282	0.755767	1.05473
GCST90200997		X-24978	MR Egger	36	-0.160302	0.0969836	0.107563	0.851887	0.704414	1.03023
			Weighted median	36	-0.0689353	0.059466	0.246359	0.933387	0.830698	1.04877
			Simple mode	36	-0.0893412	0.10741	0.411173	0.914533	0.740919	1.12883
			Weighted mode	36	-0.0860963	0.0638319	0.186065	0.917506	0.809607	1.03979
GCST90201017		X-26111	MR Egger	36	-0.118795	0.0957698	0.22331	0.88799	0.736015	1.07134
			Weighted median	36	-0.077716	0.0603239	0.197637	0.925227	0.822053	1.04135
			Simple mode	36	-0.0668371	0.0965992	0.493564	0.935348	0.774009	1.13032
			Weighted mode	36	-0.0745493	0.0693928	0.290035	0.928162	0.810131	1.06339
GCST90201020		Xylose	MR Egger	36	-0.113804	0.106959	0.29483	0.892433	0.723652	1.10058
			Weighted median	36	0.0151856	0.0683654	0.824218	1.0153	0.887976	1.16088
			Simple mode	36	0.198959	0.127119	0.126548	1.22013	0.951045	1.56536
			Weighted mode	36	0.0106974	0.0823484	0.897386	1.01075	0.860101	1.1878

## Sheet: ST5
Supplementary table 5: Gut Microbiota and metabolites causally SNPs nearest genes associated with fractures
rsid	chromosome	position	genes
rs10130354	14	100683174	LINC00523
rs2623702	8	3737384	CSMD1
rs10188368	2	144737103	TEX41
rs10248016	7	158254946	PTPRN2
rs10263444	7	111683743	DOCK4
rs10416495	19	39821472	MIR6719
rs10467094	12	45155622	PLEKHA8P1
rs10751655	11	352963	PKP3
rs10755046	2	227123681	COL4A4
rs10765788	11	96104252	MAML2
rs10770795	12	21293298	SLCO1A2
rs1077989	14	67509105	TMEM229B
rs10795313	10	15633602	ITGA8
rs10826424	10	28211483	MPP7
rs10842404	12	24775225	BCAT1
rs10870254	10	132106887	JAKMIP3
rs10872544	6	100017890	MCHR2-AS1
rs10891280	11	111562884	SIK2
rs10927323	1	244814237	HNRNPU-AS1
rs10993723	9	90855778	SYK
rs11040652	11	6085070	OR56B4
rs11047820	12	25084642	LRMP
rs11065979	12	111621753	BRAP
rs11129117	3	2354159	CNTN4
rs11140382	9	84110115	LOC101927575
rs111505931	21	41708775	RIPK4
rs112448126	10	1772367	ADARB2
rs11257019	10	6157265	RBM17
rs113633706	22	17392279	CECR2
rs113792108	11	11671812	MIR4299
rs113950720	5	9132346	SEMA5A
rs6762543	3	135138234	EPHB1
rs114194674	5	21834375	CDH12
rs114202229	20	49933986	SPATA2
rs114698862	3	7353116	GRM7
rs114816999	14	67712562	ZFYVE26
rs115714667	8	142764970	THEM6
rs11573587	1	44827646	TCTEX1D4
rs11577971	1	6542940	ZBTB48
rs116000650	1	170678947	PRRX1
rs116007040	1	73268654	LOC101927295
rs116468480	5	8460701	MIR4458HG
rs11650952	17	76879089	MGAT5B
rs11656146	17	39677309	TCAP
rs11656546	17	64664702	SMURF2
rs11671525	19	51401819	SIGLEC10
rs116864900	16	57940775	TEPP
rs11687684	2	107190307	MIR548AU
rs116884794	7	967333	CYP2W1
rs117029278	20	5199439	CDS2
rs117189628	8	9302798	LOC157273
rs11723204	4	81132972	PRKG2
rs117232483	7	144387050	NOBOX
rs11723406	4	38182814	TBC1D1
rs117275321	9	5226263	INSL6
rs117585087	14	75466117	JDP2
rs117680012	20	46434250	ZNF663P
rs117688326	14	93900426	MIR4506
rs117769009	6	154415423	CNKSR3
rs56124105	6	25431543	LRRC16A
rs117974354	9	126701823	LMX1B
rs118093162	20	48703039	PREX1
rs118142032	6	112339699	RFPL4B
rs118176734	12	99002289	ANKS1B
rs118178329	14	97543542	LOC101929241
rs11822329	11	9354758	TMEM41B
rs11842391	13	32160796	FRY
rs11860086	16	813336	RPUSD1
rs11885958	2	16671938	FAM49A
rs11886689	2	129973557	RAB6C-AS1
rs11948040	5	66665489	MAST4
rs12025160	1	167558297	CREG1
rs12025760	1	248913954	PGBD2
rs12054209	3	150683031	ERICH6
rs12120892	1	204486317	PIK3C2B
rs12187258	5	81725863	SSBP2
rs12316059	12	121189661	P2RX7
rs12350649	9	27174172	TEK
rs12357482	10	133041047	LOC100128127
rs12428981	13	25179949	LOC102723318
rs12543777	8	17422931	MTMR7
rs12547067	8	141188171	SLC45A4
rs1260326	2	27508073	IFT172
rs12630499	3	121617882	HCLS1
rs12652257	5	113166104	MCC
rs12792443	11	92311049	FAT3
rs12876236	13	83911784	SLITRK1
rs12921296	16	83938887	OSGIN1
rs12987874	2	165156288	SCN3A
rs370099	2	77414727	LRRTM4
rs13024246	2	48526555	STON1-GTF2A1L
rs13075176	3	116886509	MIR4447
rs13140008	4	81003695	C4orf22
rs13255030	8	31813814	NRG1
rs13358922	5	54550726	SNX18
rs13391970	2	85813097	ST3GAL5
rs138604479	20	36405350	DLGAP4
rs138718435	20	47126335	MIR3616
rs138776082	1	61868638	INADL
rs139250430	2	74478848	WBP1
rs139621204	15	23726840	NDN
rs139751888	5	299687	SDHA
rs140025402	4	157127294	GLRB
rs140695164	2	9411681	ITGB1BP1
rs140722677	15	65927111	RAB11A
rs192613105	2	191641012	NABP1
rs141414361	13	111852447	LINC00354
rs141436484	13	78081794	RNF219-AS1
rs1417898	1	3468663	PRDM16
rs141801008	19	10264276	ZGLP1
rs141823459	19	31362396	TSHZ3
rs141856445	3	130914962	ATP2C1
rs1420433	20	15667701	MACROD2
rs1421269	18	56749233	WDR7
rs142216926	12	128897567	GLT1D1
rs142412014	12	78065415	NAV3
rs143410078	9	22705569	LINC01239
rs143447157	18	45557035	SLC14A2
rs143606156	22	19088051	TSSK2
rs144057235	20	19892445	RIN2
rs144356927	20	1075464	PSMF1
rs146372921	8	38795231	TACC1
rs146975840	6	46610092	SLC25A27
rs147365877	2	197448395	SF3B1
rs148166428	19	35207458	LSR
rs1483532	2	111000226	ACOXL
rs148506022	2	104853785	POU3F3
rs148538224	17	64040941	PRR29
rs148730708	18	14090071	ZNF519
rs149100456	19	40690434	NUMBL
rs149187032	2	96874928	SEMA4C
rs149287637	20	18179381	PET117
rs149382022	7	136858353	MIR490
rs1494339	9	14733681	ZDHHC21
rs150102867	19	14402562	PKN1
rs151129890	18	25085751	ZNF521
rs151306699	5	399649	EXOC3
rs1539958	18	61905510	RNF152
rs1018070	8	18416117	NAT2
rs1674907	10	126149421	ADAM12
rs16855560	1	205420332	MIR135B
rs16926524	10	52099866	PRKG1
rs17133522	7	3533336	SDK1
rs17183864	6	8430163	SLC35B3
rs17225334	13	75227028	CTAGE11P
rs1728918	2	27412596	ZNF513
rs17293432	20	19585027	SLC24A3
rs174560	11	61814292	TMEM258
rs17463683	18	54244140	SNORA37
rs17691714	2	64426037	LGALSL
rs17729572	18	62509991	ZCCHC2
rs17731501	2	1461193	TPO
rs17784899	9	76775287	PRUNE2
rs181581167	4	171989056	GALNTL6
rs1847329	20	49352479	KCNB1
rs185826826	14	91303357	GPR68
rs1868856	2	118807686	EN1
rs1873537	4	174897719	ADAM29
rs188421332	10	98288864	R3HCC1L
rs189292785	3	146435599	PLSCR2
rs192963379	14	76162345	GPATCH2L
rs1960773	4	68671436	UGT2B15
rs1998843	1	198663227	PTPRC
rs2146661	1	175652655	TNR
rs2184936	1	220590559	MARK1
rs2269322	14	102983436	CDC42BPB
rs2277841	22	36504224	TXN2
rs2283208	11	2722629	KCNQ1OT1
rs2295925	9	98823710	GALNT12
rs2418034	9	109680639	PALM2
rs2453554	9	27561802	MOB3B
rs2509209	11	117231591	TAGLN
rs2509958	11	62465111	SCGB1A1
rs2519085	9	132984284	TSC1
rs11898953	2	132844670	NCKAP5
rs2766114	13	23343458	SGCG
rs2815415	1	93214283	TMED5
rs2842124	10	50246241	ASAH2
rs28451967	18	8598913	RAB12
rs2858088	4	3266983	RGS12
rs2859246	1	172656528	SUCO
rs2933243	12	56466793	TIMELESS
rs2952307	17	68583773	PRKAR1A
rs2992901	13	95420339	CLDN10
rs299362	5	134985856	PITX1
rs3113593	4	142738515	INPP4B
rs3170675	1	6464628	TNFRSF25
rs318041	5	41474630	PLCXD3
rs324420	1	46405089	NSUN4
rs34117505	15	42633627	STARD9
rs34130495	6	160139792	SLC22A1
rs34542491	5	168805806	SLIT3
rs34708501	7	5448458	TNRC18
rs34748049	9	10352232	PTPRD
rs34832380	3	71437664	FOXP1
rs34860770	7	30170224	MTURN
rs34908850	14	23003750	PSMB11
rs34918453	3	1120255	CNTN6
rs34945403	15	58138564	AQP9
rs35104864	17	79717779	MIR4739
rs35262813	16	1245124	TPSG1
rs35360071	19	14800506	OR7C1
rs35601847	1	170217137	METTL11B
rs114297755	4	94498114	PDLIM5
rs3729624	7	8151931	ICA1
rs3739570	9	85022663	NTRK2
rs377077993	2	64257521	LOC100507006
rs3808945	10	71963612	CHST3
rs387455	20	14865247	MACROD2-AS1
rs3980724	7	67063598	TYW1
rs4031530	10	85799756	GRID1
rs4121515	18	297609	THOC1
rs41285010	1	56708615	PRKAA2
rs4280857	5	148593056	HTR4
rs454363	21	14225446	RBM11
rs45571735	20	2333872	TGM6
rs471096	6	107847347	SEC63
rs471539	11	74260148	PPME1
rs475794	1	225597602	ENAH
rs4783644	16	66349456	CDH5
rs4786957	16	7000761	RBFOX1
rs4787699	16	25224107	ZKSCAN2
rs4808395	19	15866146	UCA1
rs4810162	20	59225269	ZNF831
rs483082	19	44912921	TOMM40
rs35646619	11	111425044	POU2AF1
rs4930245	11	68743016	MTL5
rs4963417	11	63433988	SLC22A9
rs4973594	2	233022922	NGEF
rs500907	7	16553570	LRRC72
rs531635	18	12388303	SLMO1
rs544271348	12	119882989	CIT
rs55674412	9	130531579	LOC100272217
rs55728141	7	4809274	RADIL
rs55751241	15	83083891	TM6SF1
rs55784833	6	93191612	EPHA7
rs55790138	11	133044869	OPCML
rs55988996	5	38414925	EGFLAM-AS2
rs56046344	15	33358743	LOC101928134
rs56113850	19	40847202	RAB4B-EGLN2
rs1179087	6	25858476	SLC17A3
rs56138102	13	28349346	FLT1
rs56295230	11	6275800	PRKCDBP
rs56307755	17	3919632	P2RX1
rs565558650	3	116207617	LSAMP
rs56944804	19	6370687	PSPN
rs56967874	4	168414654	DDX60L
rs575509	18	6027926	L3MBTL4
rs58288813	2	157616496	ACVR1C
rs58507671	14	63045801	KCNH5
rs58542926	19	19268740	TM6SF2
rs6027337	20	60137422	LOC729296
rs6124830	20	46608139	SLC13A3
rs61506820	1	21497422	NBPF3
rs61745191	13	23668026	TNFRSF19
rs61781291	1	39936166	MYCL
rs61825638	1	241550102	OPN3
rs61859378	10	43825840	LINC00840
rs61916719	12	721129	WNK1
rs61928477	12	21825839	ABCC9
rs61936974	12	116934889	LOC100506551
rs4843270	16	87844466	SLC7A5
rs62087433	18	48154818	ZBTB7C
rs62180878	2	239373877	MIR2467
rs62235542	21	39755443	IGSF5
rs62290598	4	7931106	AFAP1
rs62310843	4	78870686	PAQR3
rs62418960	6	123333988	TRDN
rs62443966	7	39223872	POU6F2
rs62487233	7	143518793	TAS2R41
rs62495394	8	15006362	SGCZ
rs62531721	8	70649549	XKR9
rs634242	2	215723739	LINC00607
rs6583324	3	196587840	WDR53
rs665535	2	234048290	TRPM8
rs6689719	1	91569746	CDC7
rs6690223	1	229588081	URB2
rs66995637	1	116735719	CD2
rs11045885	12	21233084	SLCO1B1
rs6766610	3	11623385	VGLL4
rs6773257	3	115653313	GAP43
rs67736553	2	216008629	PECR
rs6876713	5	168480757	WWC1
rs114012095	5	167539083	TENM2
rs7013824	8	39950906	IDO2
rs7074945	10	14009352	FRMD4A
rs7091141	10	45652878	ZFAND4
rs7123653	11	8701074	TRIM66
rs7138143	12	84855325	SLC6A15
rs7141492	14	41787941	LRFN5
rs7152046	14	33729313	NPAS3
rs7159478	14	36635592	SLC25A21
rs7186973	16	54314031	IRX3
rs7215636	17	11294963	SHISA6
rs7217699	17	15132851	CDRT8
rs7241978	18	3999968	DLGAP1-AS4
rs7249209	19	44139120	ZNF234
rs7250654	19	3369880	NFIC
rs7262063	20	39061592	DHX35
rs72649494	8	58895322	TOX
rs72993079	19	6573500	TNFSF9
rs73051779	7	7280023	LOC101927354
rs73058498	3	45723640	SLC6A20
rs73072354	20	6034263	MCM8
rs73160268	7	132750399	FLJ40288
rs73374500	15	34340485	SLC12A6
rs73655567	9	116984909	ASTN2
rs74055922	1	18163063	IGSF21
rs74087614	1	66796547	WDR78
rs74172688	19	5086062	KDM4B
rs747397	11	35942914	LDLRAD3
rs74753045	6	55735891	BMP5
rs74809506	9	106690619	LOC100996590
rs74959984	6	98859557	POU3F2
rs75041888	1	60043025	C1orf87
rs75069001	9	101417972	ZNF189
rs141616282	16	79189387	WWOX
rs75134544	6	151684094	ESR1
rs753897	2	46875516	TTC7A
rs7539246	1	75738165	SNORD45C
rs75680401	12	49585884	PRPF40B
rs75864624	5	158845949	EBF1
rs75900834	6	135572673	LINC00271
rs7604550	2	44262592	SLC3A1
rs7608288	2	166335711	SCN9A
rs76087794	6	152173553	SYNE1
rs76244048	5	177228077	NSD1
rs76313684	7	137533323	DGKI
rs76376676	11	120526310	GRIK4
rs76620736	19	3912167	ZFR2
rs76711897	1	112358121	CTTNBP2NL
rs76860853	8	127713713	MYC
rs77077698	11	18708534	TMEM86A
rs77107962	13	30165627	KATNAL1
rs77181459	20	62074879	TAF4
rs77188171	7	20077357	LOC101927668
rs77361908	4	154615711	FGG
rs77569574	5	125573335	LOC101927460
rs78066978	13	102098739	FGF14
rs78185325	4	125512217	MIR2054
rs78189310	5	59761750	PDE4D
rs7830223	8	18129677	NAT1
rs78311040	4	104474462	CXXC4
rs78448420	5	172311906	UBTD2
rs78540293	6	658139	HUS1B
rs7866486	9	902582	DMRT1
rs78777003	2	13003970	LOC100506474
rs78787297	7	29406557	CHN2
rs78802404	21	41817942	PRDM15
rs78998770	7	89865974	STEAP2-AS1
rs79237419	3	114439871	ZBTB20
rs79361541	18	2673560	SMCHD1
rs79483157	3	156995455	LEKR1
rs794860	6	118693643	CEP85L
rs79588938	22	48485667	FAM19A5
rs7960297	12	2437353	CACNA1C
rs7970951	12	117735003	KSR2
rs79814774	4	121211431	TNIP3
rs79879633	3	181575675	SOX2-OT
rs79904287	8	142800727	LYPD2
rs79911460	14	37280945	MIPOL1
rs8007124	14	58075814	C14orf37
rs80178342	1	55179298	USP24
rs802295	6	124179973	NKAIN2
rs80264809	10	30883553	ZNF438
rs80303896	19	35782308	U2AF1L4
rs8037291	15	87964700	NTRK3
rs8056796	16	81828827	PLCG2
rs8070023	17	78376598	SOCS3
rs8192856	7	139991120	TBXAS1
rs9271642	6	32624442	HLA-DRB1
rs932039	4	53585008	LNX1-AS2
rs9325155	12	53140919	ZNF740
rs9566940	13	42213801	DGKH
rs9808956	3	12174156	TIMP4
rs9815847	3	112720207	LOC101929694
rs9856558	3	172404731	GHSR
rs9890225	17	14120911	COX10
rs9926812	16	88745010	RNF166
rs9979903	21	38970370	LOC101928435
rs9980934	21	30610669	KRTAP22-2

## Sheet: ST6
Supplementary table 6: Intersection of PPI proteins with plasma proteins
Plasma Proteins	PPI	Plasma Proteins|PPI
F11	DHX35	NTRK3
CCL27	HLA-DRB1	CDH5
COL18A1	DGKI	CNTN4
TIMP1	AFAP1	CDC42BPB
PLAT	CARMIL1	TEK
PROK1	ASTN2	TPO
TIMP2	ZNF521	NTRK2
TGFB1	UGT2B15	FGG
C5	SDHA	PDE4D
APOE	TBC1D1	LRFN5
BDNF	SLC17A3	CD2
CTSG	NOBOX	FLT1
CXCL16	PRKAR1A	SLC3A1
FGF10	PITX1	NRG1
FGF8	PRKAA2	PTPRD
PLA2G2E	PTPRC	CSMD1
PLA2G5	BCAT1	THOC1
CCL20	COX10	PLCG2
APCS	CACNA1C	MYC
KIT	MIPOL1	LRMP
TIMP3	SCN3A	SYK
ANGPT4	GRM7	SOCS3
GFRA3	POU2AF1	MPP7
EFNB3	INPP4B	PRKG1
GFRA2	IDO2	SEMA5A
CCL21	TAS2R41	GRID1
HMGB1	SGCG	GAP43
POMC	SLCO1A2	SLITRK1
CFI	SLC22A1	EPHA7
IGFBP3	PIK3C2B	OPCML
CCL2	MAML2	TAGLN
MMP9	EBF1	RBM17
MPO	TRDN	EPHB1
PRL	PRKG2	TIMELESS
ROR1	TCAP	RAB11A
VEGFA	KDM4B	WWC1
TNFSF9	NDN	SLIT3
ANGPT2	GRIK4	PET117
TNFRSF8	SHISA6	CDH12
CST3	BMP5
TYRO3	FGF14
EIF5	CDS2
EFNA4	ESR1
EFNA5	NGEF
ERBB2	DGKH
ERBB3	SNX18
ERBB4	MTMR7
TACSTD2	KCNH5
IL6ST	EXOC3
HMOX2	SGCZ
IL10RB	NABP1
IL12RB1	HNRNPU
IL13RA1	NUMBL
IL2RG	SIK2
LAYN	ZDHHC21
LTBR	PDLIM5
MRC1	SF3B1
MST1R	SLC7A5
PAFAH1B2	MCM8
CDH3	SLC25A21
PRKCA	HCLS1
PRKCZ	TACC1
GDI2	KCNB1
ICAM3	PRPF40B
PLAUR	PATJ
TNFRSF1A	PALM2AKAP2
TNFRSF17	TNFRSF25
DCN	TSC1
EGFR	SLCO1B1
HGF	CDC7
HSPD1	MARK1
C3	SCN9A
MIA	SLC22A9
PLA2G2A	ABCC9
OSM	TRPM8
PECAM1	PRDM16
PSPN	FOXP1
PF4
PROS1
TNFRSF13B
CCL25
SERPINA7
TNFSF18
AIMP1
CSF3R
IL37
MICA
POR
NANOG
NCR2
NOV
SIGLEC6
SIGLEC7
SHH
ULBP3
APOA1
GDF5
FAM107A
FGF18
FGF20
CCL1
IGFBP1
IL10
IL16
IL22
LTF
CCL4L1
CCL3L1
MMP3
MMP7
PPBP
SOD1
APOB
ACE2
ACVR1B
ADAMTS4
ANGPT1
AGRP
BCAM
COMMD7
EDA
CX3CL1
SPINT1
KLK11
KLK4
KLK8
XRCC6
LCN2
MET
MMP17
TNFSF4
SPINT2
TIE1
RPS27A
AIF1
CHEK1
MAPK3
HDAC8
KPNA2
MAP2K1
RAC1
RAD51
TBP
TOP1
UBE2I
YES1
SERPINA3
C7
CTF1
CCL28
CCL14
IL4
MDK
CCL23
SERPINE1
ARTN
CYCS
CYP3A4
NBL1
CFD
GHR
PLA2G10
IGFBP4
IGF1
CFP
PROC
PTHLH
CLEC11A
VCAM1
TNFSF15
AREG
BMP7
CD36
CNTN1
CTGF
DSG1
EDAR
CXCL5
LGALS4
CXCL1
HIST1H1C
IL1R1
IL17RA
IL18RAP
IL1RL2
JAM2
JAM3
LSAMP
MBL2
NCR3
PDCD1LG2
PTPN1
SIGLEC9
TGFBR3
TSLP
CTLA4
SERPINF2
FGF2
CAST
CD209
CLEC4M
LGALS2
GFAP
IL19
IL1B
CXCL11
CCL3
MRC2
MB
SPARC
CCL18
PTN
RETN
PRSS1
VWF
FASLG
HP
IL4R
WISP1
TNFSF13B
C9
FGF5
LGALS3
GDF9
IL2
IL13
IL18BP
LBP
F10
PGF
RARRES2
ULBP1
ULBP2
EDA2R
AURKA
MAPK1
DIABLO
VEGFC
CD4
IL2RA
TNFRSF1B
CD33
ADAMTS5
IDUA
METAP2
APP
ARSB
NAAA
ADAMTS1
ADAMTS13
CTSC
CTSA
CTSS
ENTPD1
F7
C2
CRISP3
TMPRSS15
WFIKKN1
CNDP2
GP6
GNLY
HAPLN1
IDE
IDS
KLK12
KLK5
KREMEN2
LTA4H
LYVE1
MEPE
METAP1
ASAH2
NID1
PIGR
RET
SFRP1
SEMA3A
ACP5
CCDC80
WFIKKN2
ACAN
TGFBI
BGN
C1R
CD109
FCER2
CD48
CD5L
CFC1
CNTN2
CNTN5
CST7
DLL4
FCGR2A
FCGR2B
FCGR3B
FCGR1A
FCN2
GFRA1
GPC2
SERPIND1
HTRA2
IGFBP7
IL24
LRIG3
LRP8
LY9
MATN2
NTN4
PGLYRP1
RGMB
HFE2
TFPI
THBS2
THBS4
ABL1
ABL2
ACY1
SERPINC1
AURKB
ADRBK1
BMP1
CAMK2A
CAMK2B
CA6
CA7
CD207
CHRDL1
CSK
CTSV
DKK4
ECM1
FETUB
GZMH
HCK
IL17RD
KLK7
PRKCI
LYN
PAK3
PAK7
SERPINA5
PIK3CG
PLK1
REN
PTPN11
STAB2
TBK1
PTPN2
TPSB2
TPSG1
UFC1
BCL2
BCL2A1
BMX
IBSP
CAMK1D
CAMK2D
CA13
TNFSF8
CMA1
CSNK2A1
EPHA1
EPHA3
FN1
FLT3
FSTL3
GZMA
CXCL8
INSR
SERPINA4
KLK6
LCK
POSTN
PDGFRB
BCAN
PRKACA
RPS6KA3
SELE
STK16
BIRC5
MPL
THBS1
NTRK1
DUSP3
XPNPEP1
AGT
B2M
FGF1
CXCL13
CAT
CNTF
CXCL6
IFNA2
IL17B
HAMP
CCL22
CXCL12
CPB2
CCL17
TGFB3
VIP
CD40LG
DKK1
DDC
ADIPOQ
SERPINA1
AHSG
ARSA
BSG
BMP10
CAMK1
CASP3
CHIT1
CLEC7A
MASP1
DKK3
GNS
HGFAC
IL22RA1
LGMN
LY86
MMEL1
MAP2K2
CADM3
LRPAP1
KDR
MFRP
A2M
PLG
CDKN1B
NPPB
PYY
SCT
TNFRSF4
CSF1
PTGS2
ADAM9
ANGPTL4
CDH2
CA9
CA3
CKB
CST5
ESM1
EPHA5
FGF23
FGFR2
FGFR3
FGR
FYN
IL12RB2
PRKCQ
MAPKAPK2
MAPKAPK5
MAPKAPK3
MATK
MAPK8
PAK6
PTEN
PTK6
TLR2
UFM1
ZAP70
AIP
PPIA
DYNLRB1
ETHE1
GAPDH
DNAJB1
MDH1
NACA
PRDX1
ACP1
PSMA1
PSMA6
RPS7
SBDS
SEZ6L2
SGTA
TPT1
UBE2L3
ARID3A
CDC37
DYNLL1
KPNB1
ING1
LMNB1
LDHB
MBD4
MED1
MSLN
NAGK
PGAM1
PDXP
PSMD7
SKP1
SNX4
UBE2N
DDR1
FGF4
HSPA1A
AGER
BPI
C6
CCL24
CFB
FGF6
FST
GZMB
IL17D
IL25
IL20
IL7
CXCL10
XCL1
CCL13
NTF3
NTF4
PAPPA
PDGFB
KLKB1
SELP
TNC
TGFB2
F2
PLAU
CFH
MMP2
TF
H2AFZ
EIF4EBP2
PGD
AKR7A2
AKR1A1
ANP32B
CFL1
VTA1
EPS15L1
HSD17B10
FER
SYNCRIP
EIF4G2
IGF1R
IL1RL1
LCMT1
PKM2
L1CAM
NME2
NSFL1C
NUDCD3
PA2G4
PON1
PES1
PFDN5
GPI
PEBP1
P4HB
PSMA2
RAN
RBM39
NAPA
SPHK1
SPON1
TK1
LCORL
TKT
TPI1
DCTPP1
PTPN6
AMN
CST2
BOC
CLEC1B
CRP
ICAM1
DAPK2
DYRK3
GDF15
DHH
FGF12
FGF16
IFNL1
IFNL2
MST1
SLPI
ADAM12
BCL2L1
CHST6
COLEC11
ENPP7
ENTPD3
ENTPD5
FCRL3
LRRTM3
MFGE8
PCSK7
PDPK1
SIGLEC1
SPARCL1
SPHK2
CHST15
TGM3
TPM2
SERPING1
FGF7
IL11
MMP12
NCAM1
PDGFA
ADAMTS15
PRSS22
BST1
CBX5
CDON
CLU
COL23A1
DNAJC19
ADGRE2
FLRT1
FUT3
FUT5
ADGRG5
HDGFRP2
IL34
KIRREL3
KYNU
NXPH1
PLCG1
PLXNC1
RSPO2
SH2D1A
SLITRK5
SORCS2
PPY
IL6
HIBADH
CSF2
LTA
EPB41
HSD17B1
APOD
IL3
PPIB
PDIA3
TFF3
AFM
OLFM4
SMPDL3A
GSN
SERPINA6
LPO
COL8A1
ITIH4
SFN
SELL
TNFRSF10A
EPHA2
CSF3
GPC3
IL1A
BMPR2
ANG
F9
GDF2
INS
CCL7
WNT7A
GCG
CASP2
COTL1
F5
ENG
LGALS8
PLA2G1B
GSTP1
GOT1
CCL16
LYZ
CCL19
AMH
MMP1
MMP13
SHBG
STC1
F3
EREG
AGR2
ANXA1
ANXA2
CDNF
ARPP19
ERAP1
ATP5B
C1QBP
CAPG
CA1
CA2
CTSZ
BIRC3
CRK
DBNL
DPT
DSC3
PI3
ESD
FABP5
PTK2
FCAR
FGFR4
GP1BA
GPC5
GRN
GSTA3
HPGD
HRG
EIF4A3
LGALS3BP
SCGB2A1
MMP14
MAPK11
MAPK12
MAPK13
MAPK14
SOD2
MSN
NAMPT
AK1
CLIC1
NCK1
PLA2G7
PRDX5
PRDX6
UCHL1
PGK1
PPA1
ADSL
RB1
RPS3
CD163
FAP
SIRT2
SPTAN1
SSRP1
TPM1
PRSS2
TYMS
TNFAIP6
CD274
ICOSLG
CD226
CD244
CD83
CD300C
CD55
TNFRSF6B
EPHA10
EPHB6
IL1RAPL2
IL20RA
IL22RA2
IL23R
IL7R
LILRB1
LILRB2
JAG1
JAG2
AMICA1
KIR2DL4
KIR3DL2
KIR3DS1
KLRF1
SCARB2
MICB
CD200R1
RTN4R
NOTCH2
NOTCH1
NOTCH3
NRCAM
NRXN1
NRXN3
CD200
PRLR
ROBO2
ROBO3
SEMA6B
ICAM5
SLAMF6
SCARF1
TNFRSF19
IL27RA
TGFBR2
HAVCR2
TNFRSF12A
UNC5C
PDE7A
NMT1
PDE9A
PPID
PSME3
GCKR
PDK1
KIF23
IMPDH1
HMGCR
PCSK9
NR1D1
PPIE
MAP2K4
PDE2A
PPIF
STK17B
IMPDH2
PDE11A
PDE1A
PDE3A
PDE5A
TYK2
BCAR3
CALR
GRAP2
MMP16
SHC1
VAV1
SLC25A18
CCL11
TNNT2
ANXA6
CD86
S100A9
CASP10
CPE
CKAP2
CPNE1
CCNB1
DLL1
GPC6
HNRNPA2B1
TNFRSF14
IL1RN
KRT18
TNFSF14
NLGN4X
OMD
PIM1
AKT2
SEMA3E
SET
TNFRSF13C
FAS
LEPR
TNFRSF21
CDH15
CD27
SIRPA
FABP3
TNNI2
TNNI3
NPPA
ALCAM
ASGR1
CNDP1
COLEC12
CST1
DDX19B
FCN3
GAS1
GRB2
HS6ST1
HSP90AB1
IL17RC
PRKCB
PRKCG
FOLH1
CCL5
RASA1
RGMA
RPS3A
ICAM2
SLAMF7
SRC
STIP1
SPOCK1
SPOCK2
WNK3
SNRPF
CTSD
EGF
TNFRSF18
FGFR1
TNFRSF10B
NRP1
FGL1
RYK
TCN2
MINPP1
ZPLD1
PDIA5
CD5
GREM2
PCYOX1L
PGLYRP2
RNASE10
HPSE
MFNG
MFAP1
FAM19A5
FAM171A1
DEFB108B
HINT2
LAT2
CRH
FAM172A
NPFF
FAM3B
PAM
THSD1
CD300LF
CTRC
GNRH1
SEMA3G
KLRC1
CD300A
MLN
CRTAC1
POFUT1
MFAP4
NTNG1
COLGALT1
NETO1
LCN8
RNASE4
RNASE6
CTRB2
PSG4
PDIA6
PSG7
PRSS37
TMX3
ENDOU
ST3GAL1
F13B
TRH
SOD3
IL18
PF4V1
DEFB106A
SEMA3B
SIRPB2
CTRB1
ASIP
C2orf66
DEFB103A
OBP2B
VASN
PRKCSH
CBLN4
DEFB112
TUFT1
CRISPLD2
TNXB
CLEC3B
OLFM1
GZMM
ELK3
LEAP2
IFNL3
IFNA6
ABHD14A
CSAG1
CILP
FAM189A2
PRCP
INSL3
SBSN
SPAG11A
B3GALTL
FCRL1
CXCL14
SPINK6
PVRL4
C1GALT1C1
TREML2
SEMA4D
KRTDAP
ROBO1
ACP6
CARTPT
MENT
PI15
ASAH1
CLPS
LETMD1
SUSD3
FAM19A1
INSL6
GIP
PAPPA2
GNAS
KLK9
SPAG11B
DEFB104A
GALNT2
DEFB121
AFP
BID
NGF
CD70
TDGF1
EPO
GDNF
IFNGR1
IL9
LIFR
EHMT2
S100A12
MAPT
YWHAZ
HAAO
ALDOA
ARG1
BAD
DCTN2
EEF1B2
EIF4H
EIF5A
GRP
HINT1
HSPA8
NME1
PEX5
PSME1
WISP3
TNF
TNFSF12
THPO
PTH
SST
DMKN
BOLA3
C21orf33
UTS2
NELL2
RLN3
ST6GAL1
CRHBP
PTPRS
NXPH3
PIP
ERP44
SUMF2
CECR1
ACPL2
PCOLCE2
CHRDL2
FCRL5
CELA1
PCSK2
MAMDC2
TP53
MAP2K3
PSAP
IFNA5
CGB2
IFNA8
PDZD11
ADPGK
GUCA2B
EFHA1
KLK10
SPACA1
CER1
STC2
VIT
FGFRL1
PSG8
RSPO1
PVRL2
SIRPB1
SCGB3A1
CPXM1
LY6G6C
CGREF1
IL17RB
CYR61
STMN4
LEPRE1
WSCD2
FURIN
PCDH8
ST3GAL2
MCEMP1
FAM150B
MLEC
ARHGAP36
UTS2B
CLSTN3
BAGE2
OIT3
C1QTNF1
PLBD1
PCDHGA10
DNASE1L2
BMP4
GGT2
NPNT
APOC2
CD79B
INSRR
HEPHL1
CELA3B
POMGNT2
DEFB128
PTPRR
C2orf40
TAPBPL
TXNDC15
FMOD
CSTL1
DEAF1
ANGPTL7
YBX2
SEMG2
XXYLT1
LYZL2
C5orf38
ADAMTSL2
ICT1
MANBA
TLL1
WFDC3
VWA1
CCDC126
NPS
LILRA3
WISP2
HSP90B1
GPHA2
LONP1
DEFB107A
TP53I13
PILRA
C1QL1
PSG2
NMES1
LAD1
INHBC
ADGRF5
INSL4
DEFB135
LIPK
OAF
CPN2
GKN2
SDHAF2
IFNA16
RNASE13
MMP19
FAM19A2
PCYOX1
FAM20A
AOC2
C14orf93
MFAP5
ADAMTS6
BAGE3
PSG3
PTX3
SEMA3C
FABP6
ASPN
LILRB4
ARHGDIA
HAPLN4
PSG6
PCDHGA1
RPN1
APOC3
TIMP4
QRFP
PVRIG
POGLUT1
TAC4
LY6G6D
FBLN1
CFHR4
PMEL
BPIFA1
IGLON5
CANT1
IGLL1
KLK15
CPZ
SPACA5
EDN1
DLK1
RS1
LOXL2
TMED10
NCAM2
SCGB1D2
RNF128
FAM19A4
GDF10
GHRL
MGP
NPTX2
DUSP13
OBP2A
TRIL
EXTL2
PROL1
FAM162A
DNASE2B
PLBD2
KIAA2013
PRLH
NELL1
PRNP
TMPRSS11D
VSTM2L
ICAM4
SERPINA12
CFAP45
STOML2
ENPP5
LRRC15
COLEC10
COL13A1
C17orf78
LRRTM4
FAIM3
ART4
LAMA4
TNMD
PZP
HRC
ADAM11
GALNT3
SAYSD1
FAM174A
APCDD1
RELL2
KAL1
NDNF
IGFALS
KISS1
CNP
KDELC1
BRICD5
FCRL6
LINGO1
RLN2
APLN
WNT11
ATAD1
CHST12
PNLIPRP1
DEFB1
COL9A1
UPK3BL
UBB
UBC
NTN1
CD47
ALPPL2
LRP11
TFRC
C1orf162
B3GAT3
PCBD2
UBE2J1
LRRTM2
TMCO5A
MGAT2
CLEC6A
EFHA2
HMGB2
CD164L2
LRRC3
CCK
HBZ
GFRAL
B4GALT3
PLOD2
SNX8
NDST1
ST8SIA3
ST8SIA6
ITGA5
MRPL34
PMEPA1
C1orf43
PCDHGA12
JPH1
SUMF1
ST3GAL6
FIG4
ASIC4
SNX1
IGFL3
HLA
CNTNAP2
STX1B
WFDC5
CD74
SNAPIN
IGSF8
HS3ST3B1
SDF2L1
FUT9
HBD
C3orf18
RAB26
ASPH
GALNT10
COL25A1
TRAPPC4
CD72
KCNIP4
LILRB5
GCNT1
TSR3
SEMA7A
CHST5
ST8SIA4
BNIP3
C20orf173
CEACAM19
ADAM23
NEGR1
CLEC2D
LILRA6
ERO1L
VAMP8
G6B
FAM209B
TSNARE1
KEL
MAN1B1
C22orf15
ECEL1
BTN3A1
B3GNT6
MATN4
DRAXIN
CDSN
SYT11
GALNT1
PDILT
RMDN1
CDY1
FSTL5
CABP7
CABLES2
OOSP2
SMIM24
DNAJB11
GRPEL1
SEMG1
OSCAR
SERPINI2
IGDCC3
SYT7
MRPL52
IL21
APOA2
VWA2
LAIR2
C1QL4
MSRA
SLITRK4
CELA2A
MGAT4B
CPN1
GCNT2
KAZALD1
ITIH3
PDIA4
WFDC8
FAM173A
NGRN
LEG1
C4BPB
FUT10
PCDHA4
H6PD
LACRT
VAPA
TMEM132C
PCDHGA2
DEPP
NFASC
IFNA14
VAPB
C19orf80
CEACAM7
GP5
STX3
PPM1L
CHST3
SLMAP
IFNLR1
PCDHAC1
NPTN
IFNW1
DNAJC15
FAM20B
SYN3
LRFN2
ISCU
SEMA6C
RFNG
CEACAM21
FBP1
IK
MGAT4C
APLP1
RNASE1
CYB5R3
ATP1B2
CKAP4
S100A13
TRAT1
MMGT1
COCH
ST6GALNAC6
TMPRSS11A
P2RX6
COLGALT2
MBTPS1
VSTM4
IGFLR1
CELF2
FREM2
GORAB
BCL2L10
C1QTNF3
QKI
PTH2
PRG2
CHST14
OSTN
SERPINA9
SPTLC2
LRRC32
ANK2
YWHAQ
CRELD1
LMAN2
MYBPC1
NBR1
FMR1
CFTR
VAMP4
OPALIN
ITGB6
STX2
FATE1
RTF1
RNF148
TIMM50
CISD1
NDUFB11
NDUFV2
SFRP2
CLEC4D
HTATIP2
ITGB5
RNF215
CHKB
SNN
CDH11
ITM2A
ZP4
CLPSL2
SH3BP2
NFU1
KIR2DL2
UNC5B
C9orf89
CHST11
EDDM3B
KNG1
CLEC2B
LILRA5
ATP5J
PRDX4
LIF
CCDC90B
KLRC3
CD79A
CCDC167
CHST1
GOSR1
B4GALT7
GLCE
SPATA9
C1QTNF5
IGFBPL1
GBP6
C1D
HRASLS2
ST6GALNAC2
MSRB3
ABHD12
DCLK3
ADAM32
BNIP3L
SMR3A
FAM19A3
ESAM
SERF1A
PSG11
QPCT
COX4I2
ANKRD46
MTIF3
SCO1
NCR3LG1
FAM151A
NTS
PCDHGC3
HERC4
ROR2
PGRMC1
SIGLEC8
PLA2G16
DNAJC30
ST6GALNAC1
TMEM132A
TSSK2
PLEK
SEC61B
PARP16
SPTLC1
COX5B
COA3
DPP10
UGT1A6
KIAA1467
FGF3
MRAP
DLG3
MDM1
VAMP3
LRFN1
SCN4B
S100A7
CPD
AMY1A
ST8SIA2
FJX1
ADM
SEMA4C
CD3G
SMCO2
SPINT3
ST6GALNAC5
TPST1
EXOSC1
SYT8
ADAM22
NDRG4
LARGE
PQLC2L
CUZD1
KIR3DL3
SEMA6A
ENTHD2
GLTPD2
BTNL9
VTI1A
SLAMF1
ITIH1
MINOS1
SCG3
CDH7
POTEG
SPINK8
POTEM
CRTAM
WFDC11
ART3
UNC5A
FRRS1L
B3GNT2
B3GALT6
MRPL32
PCDHGC5
NAALAD2
C1orf226
IQCF1
ASTL
ERO1LB
VWC2L
DOC2B
KIR2DL5A
TMPRSS5
LGI3
GAPDHS
MXRA7
DNAJB12
CTSB
HRK
SURF1
PAPL
LMAN2L
MANEA
DNAJC4
FOXRED1
VSIG2
STMN3
MRPL14
TPST2
SPINK5
MCCD1
DNAJC18
DRGX
C1orf198
FSHB
NSDHL
FAM177A1
LEMD1
SPINK9
COMP
XG
LGALS1
FTMT
AGGF1
DNAJB14
DGCR2
NRG2
FAM171B
EVA1B
PVR
PATE4
SYT9
KCNE3
KIAA1161
CD3E
DLG4
PCDHB7
TMEM70
SPACA3
EID3
MSMP
PLD5
ITM2B
RNF13
C1orf210
NR4A1
CISD2
LIPN
TBXAS1
SPON2
ADM2
C1orf186
IL10RA
SSR1
TMEM234
ZG16
C10orf35
MIF
CDHR3
EPHB2
GXYLT1
ITIH5
CHGB
C18orf32
SOSTDC1
CLEC2L
SPINK1
FUT8
SIGLEC14
ALK
PTPRJ
NOTUM
POMGNT1
MRVI1
UXS1
STOM
TYMSOS
TMPO
HS3ST3A1
ARSK
HSD17B7
IL31RA
STX7
PEAR1
ADCYAP1
APOH
GPNMB
KDELC2
DNAJC10
SSMEM1
LILRA4
PEX14
C12orf10
TNFRSF11B
SULF2
PRRG1
C11orf68
HYAL1
ZG16B
DEFB119
SPRED1
SLTM
ZNF843
ADH4
SIGIRR
DPEP2
ETNK1
TCP11
GRAMD1C
PTPRU
DEFB110
PAPOLG
GPX7
DPP7
DEFB129
PRSS57
SIGLEC12
SCN2B
ISM1
OXT
SULT4A1
PRDX3
NCR1
KIAA1324L
UST
C1orf115
VSIG1
DAG1
CDHR1
NGFR
LHB
LDOC1
C11orf94
PATE1
SPAST
LRRC74A
COX7A1
DEFB115
RNASE2
FAAH2
QSOX2
RARRES1
CYTL1
FASN
BOLA2
ADAM10
CTNNB1
RSPO3
NTM
AXIN2
SNCA
BMP6
GH1
RSPO4
CTSH
KLK3
IGFBP2
RNASEH1
CHGA
MMP10
EFEMP1
LEP
KEAP1
ADAM30
FAM134B
PLVAP
ARL8B
SPINK14
CDCP1
TMEM9
LRP1
ERMAP
ZPBP
OLFML3
PKDCC
TRAPPC5
PGRMC2
C11orf73
TMEM106B
CAV3
GAL3ST1
GPC1
CRIM1
GALNT11
CD1D
VCL
NMU
KCNE5
PCDHA7
A4GALT
DCUN1D5
ECE1
BCL10
EFNB2
EMILIN3
FAM24B
ERLIN1
NOG
PCDH10
FAM175A
ARMC5
CA5A
DPEP1
TTC17
PVRL1
COL20A1
HEPACAM
BAMBI
TXN
PSAPL1
OLFML1
CENPV
IFNGR2
ESRP1
BST2
TNFSF10
CANX
MFAP3L
CASC4
MTX2
C1S
CILP2
MYRF
ADAMTS3
PLA2G2C
SUN3
CLEC4A
BATF3
CA11
PIK3R1
CENPW
QPCTL
PAEP
BTN2A1
NPM1
SEC61G
CLN5
NRXN2
EVA1C
YTHDC1
ADAM17
CACNA2D3
NUDC
SMIM9
CCPG1
TMEM132B
CPVL
PARP1
HNRNPAB
LRRC37A2
UGT1A8
NEO1
COX6C
KCNMB3
LRTM2
UGT2A1
GNPDA1
SIGLEC11
STIM1
PTK2B
PABPN1
TMCC3
GALNT16
CALY
RRM2B
C7orf73
BDP1
G0S2
ENTPD6
MEF2C
ABCC6
NLGN3
MRPL21
FAM175B
NR1H4
ADAM19
CLCA2
CSPG4
HDGF
MAP4K1
GLT8D1
SCARF2
ERLEC1
CHL1
ERAP2
RPS6KB1
VTI1B
DUSP26
CD14
RIPK2
FCRL4
COL15A1
RQCD1
B4GALNT1
MAP4K3
CD200R1L
THBS3
GOLM1
SERAC1
SCUBE1
ATP1B3
TMEM2
SLAMF8
HS3ST4
CEACAM3
SERPINA11
MARCO
LDLRAD4
PLXNA1
PRPF6
TMEM25
PRG3
NR1H2
LCT
HAVCR1
DEFB132
AHSP
BTNL8
NLGN2
MTPAP
C17orf89
ROS1
MXI1
STX18
JTB
TOR1AIP1
EPDR1
TFIP11
CNTNAP5
SLC27A2
SLC16A3
RSRP1
IL32
CRIP2
MYZAP
ADRM1
TIMM21
RAPGEF5
IGSF9B
ARHGEF10
JAKMIP3
C17orf67
FAXDC2
KIAA1024
PENK
MAN1A2
SNTB1
SLC30A3
SEL1L2
NHLRC3
JPH3
SYTL4
ANGPTL1
CLEC4C
MTFR1
KIAA1324
SYT5
C5orf46
ZFYVE27
LYSMD4
ARMC10
SYT17
JPH4
UMODL1
ADAMDEC1
HEPACAM2
IL36G
PSD2
FUT2
DOS
NT5DC3
SLC26A5
FLRT3
CCL26
IL17A
CSRP3
MMP8
PGM1
DSCAM
MUC1
IFNAR1
TFF1
HMGN1
CXCL9
CD63
TFF2
LGALS7
LGALS9
UBE2G2
TAGLN2
[truncated: 2,623 more rows]

## Sheet: ST7
Supplementary table 7: Estimation of causal relationship and sensitivity analysis between plasma proteins and obesity using two-sample MR.
Proteins	Outcome	method	nsnp	b	se	pval	lo_ci	up_ci	or	or_lci95	or_uci95	Q	Q_pval	egger_intercept	pval
FLT1	Obesity	MR Egger	34	-0.0736039	0.0325818	0.0308271	-0.137464	-0.00974365	0.92904	0.871566	0.990304	33.0342	0.41639
FLT1	Obesity	Weighted median	34	-0.0571266	0.0265812	0.0316239	-0.109226	-0.00502737	0.944475	0.896528	0.994985
FLT1	Obesity	Inverse variance weighted	34	-0.0634494	0.0208325	0.00232149	-0.104281	-0.0226176	0.938522	0.900972	0.977636	33.2069	0.457179	0.0014826	0.685248
FLT1	Obesity	Simple mode	34	-0.122523	0.0696351	0.087762	-0.259008	0.0139619	0.884686	0.771817	1.01406
FLT1	Obesity	Weighted mode	34	-0.0614226	0.0258341	0.0233759	-0.112057	-0.0107878	0.940426	0.893993	0.98927
GAP43	Obesity	MR Egger	23	-0.15563	0.149471	0.309621	-0.448594	0.137334	0.855876	0.638525	1.14721	21.2022	0.446655
GAP43	Obesity	Weighted median	23	-0.142757	0.0808774	0.0775463	-0.301277	0.0157627	0.866965	0.739873	1.01589
GAP43	Obesity	Inverse variance weighted	23	-0.108912	0.0546627	0.0463233	-0.216051	-0.00177303	0.896809	0.805694	0.998229	21.3163	0.501273	0.00307914	0.740155
GAP43	Obesity	Simple mode	23	-0.145811	0.159959	0.371887	-0.459331	0.167709	0.864321	0.631706	1.18259
GAP43	Obesity	Weighted mode	23	-0.155341	0.101956	0.14185	-0.355174	0.0444914	0.856123	0.701051	1.0455
SLITRK1	Obesity	MR Egger	24	0.042468	0.269483	0.876217	-0.485719	0.570656	1.04338	0.615254	1.76943	58.3151	3.95336e-05
SLITRK1	Obesity	Weighted median	24	-0.0462769	0.0741431	0.532525	-0.191598	0.0990436	0.954778	0.825639	1.10411
SLITRK1	Obesity	Inverse variance weighted	24	-0.156273	0.0766594	0.0414956	-0.306526	-0.00602106	0.855325	0.736	0.993997	59.8862	3.96795e-05	-0.0105977	0.449557
SLITRK1	Obesity	Simple mode	24	-0.0339087	0.135906	0.805188	-0.300284	0.232467	0.96666	0.740608	1.26171
SLITRK1	Obesity	Weighted mode	24	-0.0395372	0.122431	0.749662	-0.279501	0.200427	0.961234	0.756161	1.22192
